# Supplementary material for: Characterization of mutant versions of the R-RAS2/TC21 GTPase found in tumors
Source: Oncogene. 2022 Dec 7;42(5):389–405. doi: 10.1038/s41388-022-02563-9 (PMC9883167; doi:10.1038/s41388-022-02563-9)
Supplement: Supplementary file 4 — Supplementary Table 3 [file 41388_2022_2563_MOESM4_ESM.xlsx]

## Sheet: DEGs
SUPPLEMENTARY TABLE 1. Differentially expresssed genes in RRAS2 KO vs parental A2780 cells
Probeset	ID	logFC	AveExpr	t	P.Value	adj.P.Val	B
TC0100009394.hg.1	CD53	6.9161	8.05321	49.8639	2.53072e-13	6.88077e-09	18.07
TC0600012968.hg.1	TRAPPC3L	5.01787	8.39412	30.0923	3.82925e-11	1.12029e-07	15.2447
TC1700008769.hg.1	KCNJ2	4.97894	7.16964	34.7627	9.15939e-12	4.81781e-08	16.1886
TC1300008609.hg.1	DCLK1	4.23072	7.08093	22.0433	8.25018e-10	7.43971e-07	12.8812
TC1100010440.hg.1	MPPED2	4.20829	8.57796	33.9712	1.15117e-11	4.81781e-08	16.0451
TC1000012050.hg.1	FGFR2	4.01231	8.3899	24.0066	3.56593e-10	3.59089e-07	13.5688
TC0100015102.hg.1	COL11A1	3.61726	9.65458	29.009	5.50447e-11	1.24717e-07	14.9884
TC0600014318.hg.1	TENT5A	3.61419	7.89072	27.188	1.04496e-10	1.68027e-07	14.5199
TC0700012917.hg.1	TPK1	3.5495	7.81661	24.3434	3.10866e-10	3.58391e-07	13.6785
TC0200012713.hg.1	BCL11A	3.50931	7.50438	27.7874	8.42358e-11	1.61547e-07	14.6796
TC0400011659.hg.1	NDST4	3.46395	7.03506	14.5297	4.73601e-08	1.8662e-05	9.21594
TC1100012133.hg.1	MMP3	3.43053	8.87172	13.2802	1.11773e-07	3.5337e-05	8.38215
TC1100012134.hg.1	MMP12	3.27071	6.7877	15.2996	2.88401e-08	1.20636e-05	9.69012
TC0200015631.hg.1	IKZF2	3.00397	7.07941	19.6208	2.58026e-09	1.76726e-06	11.9025
TC1100012131.hg.1	MMP1	2.88147	8.3346	16.2132	1.64823e-08	8.61801e-06	10.2177
TC0300007013.hg.1	ARPP21	2.84704	8.40242	24.7235	2.66868e-10	3.45518e-07	13.7995
TC1300007148.hg.1	CYSLTR2	2.8221	9.09569	21.9325	8.66886e-10	7.43971e-07	12.8398
TC1100012130.hg.1	MMP10	2.76824	11.1551	24.509	2.9079e-10	3.58391e-07	13.7315
TC0900006655.hg.1	LURAP1L	2.72593	6.15601	15.7235	2.21629e-08	1.07605e-05	9.93946
TC0X00009341.hg.1	DMD	2.72384	10.4836	20.2354	1.90859e-09	1.44146e-06	12.166
TC0400011994.hg.1	INPP4B	2.55054	6.55423	20.0265	2.11251e-09	1.55235e-06	12.0776
TC0300012924.hg.1	VEPH1	2.43635	6.55761	11.5277	4.2502e-07	0.00010815	7.05733
TC0700010321.hg.1	ETV1	2.41502	9.38774	19.2316	3.13793e-09	1.98412e-06	11.7299
TC1800007610.hg.1	DOK6	2.38101	5.73713	15.9854	1.88973e-08	9.5148e-06	10.0895
TC1300008602.hg.1	MAB21L1	2.35044	9.85819	19.297	3.03555e-09	1.96509e-06	11.7592
TC1000008995.hg.1	ATRNL1	2.34155	6.98225	10.6796	8.65817e-07	0.00018536	6.34005
TC0600009235.hg.1	CALHM4	2.28668	5.73023	7.64299	1.75035e-05	0.00198293	3.2481
TC0100016218.hg.1	RGS5	2.24618	6.87358	6.60953	6.00029e-05	0.00534976	1.96358
TC1100011812.hg.1	DLG2	2.20498	5.60926	9.29817	3.07954e-06	0.000517334	5.04523
TC0400012478.hg.1	ASB5	2.20237	5.89391	13.9988	6.76311e-08	2.38808e-05	8.87188
TC1100011395.hg.1	CPT1A	2.19855	7.93473	9.94162	1.67452e-06	0.000317919	5.6692
TC1100013155.hg.1	NA	2.1836	9.12735	11.6455	3.86421e-07	0.000101912	7.15275
TC1800008978.hg.1	RTTN	2.08919	8.6091	10.2247	1.29403e-06	0.000258701	5.93198
TC0900006653.hg.1	TYRP1	2.04192	10.573	17.7122	6.99464e-09	4.13429e-06	11.0095
TC1700008768.hg.1	KCNJ16	2.02914	6.09187	8.37358	7.86743e-06	0.00107274	4.0779
TC1100010456.hg.1	PAX6	1.96289	8.00482	8.57911	6.34342e-06	0.000900387	4.30059
TC0300006925.hg.1	TGFBR2	1.94138	6.02985	15.6502	2.31839e-08	1.10587e-05	9.89694
TC1300009394.hg.1	SLITRK6	1.90186	5.73395	10.5645	9.57183e-07	0.000198663	6.23836
TC1200008322.hg.1	TMTC2	1.89825	7.78904	11.1897	5.61197e-07	0.000133845	6.778
HTA2-pos-2995648_st	NA	1.84889	9.54436	13.8854	7.30952e-08	2.54793e-05	8.79648
TC2100007599.hg.1	SAMSN1	1.84381	7.72585	9.29721	3.08243e-06	0.000517334	5.04427
TC0400011916.hg.1	PCDH18	1.78347	7.68178	13.263	1.13163e-07	3.53653e-05	8.37003
HTA2-pos-PSR02030744.hg.1	NA	1.77676	8.33857	13.4843	9.66699e-08	3.129e-05	8.52418
TC0700011626.hg.1	SEMA3C	1.76916	7.89664	7.63662	1.76304e-05	0.00198901	3.24059
TC0700010965.hg.1	IGFBP3	1.76812	7.11787	11.4223	4.63143e-07	0.000113445	6.97112
TC0300007014.hg.1	NA	1.75814	4.5024	8.06848	1.09136e-05	0.00138658	3.73878
HTA2-neg-47423616_st	NA	1.74069	4.58514	14.3041	5.50209e-08	2.00401e-05	9.07149
TC0X00008760.hg.1	ZNF185	1.72765	6.80897	8.88712	4.62826e-06	0.000710948	4.62598
TC0400008977.hg.1	MAB21L2	1.71732	10.0218	15.2229	3.02687e-08	1.22832e-05	9.64416
TC0200012925.hg.1	C1D	1.71666	8.90389	11.5029	4.33666e-07	0.000108174	7.03713
TC1700010019.hg.1	MFAP4	1.70278	6.1031	7.36726	2.40224e-05	0.00257144	2.9186
TC1500008772.hg.1	GABRB3	1.68782	7.49421	11.0788	6.15804e-07	0.000140698	6.68443
HTA2-pos-PSR02030741.hg.1	NA	1.68302	8.77061	10.541	9.77095e-07	0.000201259	6.21748
HTA2-pos-2995643_st	NA	1.67463	8.72316	8.75031	5.31809e-06	0.000769115	4.48267
TC0100009352.hg.1	SYPL2	1.66865	7.9812	12.5937	1.84905e-07	5.5246e-05	7.88652
TC0600012379.hg.1	ELOVL4	1.6614	9.6087	11.1528	5.78782e-07	0.000136233	6.74692
TC0200014790.hg.1	GRB14	1.65216	5.21338	8.28128	8.67773e-06	0.00116226	3.9764
TC0100016755.hg.1	BRINP3	1.64748	9.85948	13.8595	7.44135e-08	2.55027e-05	8.77912
TC0200007418.hg.1	SLC3A1	1.64114	6.40235	7.32589	2.52096e-05	0.00267743	2.86835
TC1300006543.hg.1	FGF9	1.62765	8.3992	12.1727	2.54884e-07	7.07148e-05	7.56811
TC0100016664.hg.1	COLGALT2	1.62185	9.77865	10.8742	7.32331e-07	0.000163208	6.50947
HTA2-pos-PSR02030742.hg.1	NA	1.61278	9.48499	9.05325	3.9186e-06	0.000620079	4.79745
TC1800008427.hg.1	KLHL14	1.61032	6.8529	11.3356	4.97302e-07	0.000119656	6.89962
HTA2-pos-PSR02030747.hg.1	NA	1.59119	9.6427	10.6536	8.85605e-07	0.000186657	6.31716
TC0400012305.hg.1	NPY1R	1.58784	4.55695	9.64312	2.21223e-06	0.000400989	5.38448
TC1500010090.hg.1	NRG4	1.5821	5.99988	12.2614	2.38022e-07	6.81615e-05	7.63615
TC1500006925.hg.1	THBS1	1.57611	8.36037	8.55587	6.49839e-06	0.000910746	4.27564
TC0100010416.hg.1	PBX1	1.57003	8.70089	10.6028	9.25651e-07	0.000193596	6.27233
HTA2-pos-PSR02030746.hg.1	NA	1.569	9.98274	10.7865	7.8948e-07	0.000174514	6.43349
HTA2-pos-2995641_st	NA	1.5661	10.7963	9.01303	4.07882e-06	0.000633708	4.75619
TC0100010887.hg.1	C1orf21	1.56403	8.78928	9.37218	2.86618e-06	0.000498336	5.11896
TC0300006905.hg.1	RBMS3	1.55022	8.73334	9.32751	2.99293e-06	0.000515031	5.07453
TC0200007273.hg.1	RMDN2	1.54815	7.76976	6.60441	6.03895e-05	0.00535194	1.95688
TC0300009661.hg.1	B3GNT5	1.54005	7.74089	8.16646	9.81475e-06	0.00126337	3.84882
TC1200008488.hg.1	PLXNC1	1.51315	6.46069	9.51781	2.49185e-06	0.000439941	5.26254
TC0400012856.hg.1	NA	1.50944	7.01025	10.1498	1.38457e-06	0.000274781	5.86312
TC2000007457.hg.1	PKIG	1.50917	8.40907	12.369	2.1919e-07	6.40813e-05	7.718
TC0100014743.hg.1	TTLL7	1.47035	7.83833	7.90327	1.30811e-05	0.00159911	3.55076
TC1800009026.hg.1	FBXO15	1.45866	4.9461	10.6958	8.53766e-07	0.00018423	6.35425
TC0300008029.hg.1	EPHA3	1.4408	6.06526	11.4465	4.5408e-07	0.000112236	6.99096
TC1100006760.hg.1	PPFIBP2	1.42561	6.69305	6.91402	4.11927e-05	0.00395756	2.35632
TC0700007925.hg.1	GALNT17	1.42029	6.63884	6.05354	0.000122927	0.00919014	1.21395
TC0500013155.hg.1	BASP1	1.41642	7.92403	7.98537	1.19507e-05	0.00149736	3.64459
TC0200007908.hg.1	ANTXR1	1.41561	8.93534	9.65927	2.17874e-06	0.000400256	5.4001
HTA2-pos-2995645_st	NA	1.41085	8.469	8.87279	4.69571e-06	0.000717257	4.61106
TC0100016678.hg.1	NIBAN1	1.4039	5.2853	9.55987	2.39392e-06	0.000425413	5.30363
TC1800007052.hg.1	ASXL3	1.39092	6.975	7.51298	2.03002e-05	0.00225646	3.09388
TC1000007760.hg.1	CABCOCO1	1.37399	7.65923	6.06431	0.000121184	0.00912707	1.22888
TC0100010939.hg.1	PLA2G4A	1.35107	6.26643	6.05288	0.000123035	0.00919014	1.21303
TC0400009376.hg.1	WDR17	1.34737	8.44282	8.21981	9.26747e-06	0.00121726	3.90828
TC0700011645.hg.1	CACNA2D1	1.33765	9.00634	6.06099	0.000121719	0.00914201	1.22428
TC2000009579.hg.1	BMP7	1.31372	7.02288	9.7325	2.03373e-06	0.000376158	5.47058
TC1200010006.hg.1	PLBD1	1.29146	9.25105	7.97039	1.21488e-05	0.0015152	3.62752
TC1200010050.hg.1	LMO3	1.2856	9.69103	9.36807	2.87759e-06	0.000498336	5.11488
TC1300007707.hg.1	GPC5	1.27944	6.66938	5.59389	0.000229461	0.0153666	0.561375
TC1700012226.hg.1	ADAP2	1.27757	7.45258	8.34093	8.14423e-06	0.00109857	4.0421
TC0400010609.hg.1	CORIN	1.27346	8.41679	9.64436	2.20963e-06	0.000400989	5.38568
TC0100015234.hg.1	SLC16A4	1.26288	6.07955	7.35098	2.44821e-05	0.00261037	2.89885
HTA2-neg-47423602_st	NA	1.24489	5.67662	7.28946	2.63076e-05	0.00277239	2.82393
TC0400010558.hg.1	ATP8A1	1.23131	6.50335	5.58517	0.000232259	0.0155157	0.548708
TC0300011172.hg.1	TNNC1	1.22196	9.97715	9.57339	2.36333e-06	0.000422741	5.3168
TC1000010727.hg.1	ANK3	1.21124	9.59583	6.4515	7.3271e-05	0.00612974	1.75485
TC0200010696.hg.1	SPAG16	1.2026	8.58867	7.41887	2.26257e-05	0.00245088	2.98098
TC0600008632.hg.1	BCKDHB	1.19321	9.60766	6.98328	3.78749e-05	0.00371762	2.44395
TC0900009569.hg.1	NFIB	1.18692	6.48028	6.62366	5.89495e-05	0.00530721	1.98209
TC0100011621.hg.1	NA	1.17475	10.5863	7.70611	1.62991e-05	0.0018747	3.32223
TC0100013561.hg.1	FABP3	1.17086	7.35449	8.26696	8.81143e-06	0.00117438	3.96056
TC0300011628.hg.1	ROBO1	1.16107	9.37987	6.7596	4.97789e-05	0.00465099	2.15868
TC2100006714.hg.1	NCAM2	1.15018	6.88143	4.55224	0.00105412	0.0489388	-1.02911
TC1300006861.hg.1	NBEA	1.14429	8.05612	8.82831	4.91206e-06	0.000733813	4.56461
TC0100010874.hg.1	RGL1	1.131	7.56616	6.46907	7.16506e-05	0.00604463	1.77822
TC0100013305.hg.1	FUCA1	1.128	6.67446	4.96417	0.000566189	0.0304232	-0.381858
TC1700010560.hg.1	PLXDC1	1.12322	7.53963	6.93339	4.02342e-05	0.00389298	2.38089
TC0700008090.hg.1	HSPB1	1.11035	11.5486	8.57064	6.39939e-06	0.000901518	4.29151
HTA2-neg-47423604_st	NA	1.10526	4.67915	5.97743	0.000136039	0.0100046	1.10798
TC0200010410.hg.1	SPATS2L	1.09733	6.79485	6.48474	7.02381e-05	0.00601923	1.79903
TC0100013445.hg.1	IFI6	1.0886	8.6204	6.99594	3.73e-05	0.00368782	2.45991
TC0400012857.hg.1	RAPGEF2	1.08652	8.35886	7.7535	1.5454e-05	0.00181111	3.37758
TC0500013224.hg.1	SLC27A6	1.0759	6.20107	4.57286	0.00102123	0.0477082	-0.996154
TC0500012519.hg.1	SPARC	1.0685	9.98789	7.371	2.39181e-05	0.00257039	2.92313
TC0900008148.hg.1	TDRD7	1.06417	5.83828	5.27695	0.000358971	0.0219327	0.0937583
TC0100008033.hg.1	ERMAP	1.05574	6.43582	4.81676	0.000705248	0.0362476	-0.610796
TC0400012967.hg.1	MGARP	1.04715	6.21104	5.16882	0.000419556	0.0246911	-0.0690945
TC0500008125.hg.1	RHOBTB3	1.04645	7.48198	5.7074	0.000196153	0.0136051	0.72534
TC0600009238.hg.1	RSPH4A	1.0407	5.2783	5.04089	0.000505656	0.0281556	-0.263909
TC0600012960.hg.1	TSPYL1	1.03679	8.92612	8.57686	6.35825e-06	0.000900387	4.29817
TC0700008809.hg.1	LRRN3	1.03643	7.89956	8.44761	7.27689e-06	0.00100432	4.15864
TC0400011180.hg.1	SCD5	1.03595	8.4012	6.72613	5.1884e-05	0.00483108	2.11543
TC0600009234.hg.1	CALHM5	1.02857	5.63516	7.51157	2.03329e-05	0.00225646	3.09221
TC0500007590.hg.1	SHISAL2B	1.02483	8.28169	4.63664	0.000926244	0.0446381	-0.894613
TC1100007185.hg.1	ELP4	1.02463	8.58986	8.8219	4.94416e-06	0.000734572	4.55789
TC0100007542.hg.1	SMPDL3B	1.02203	7.37928	7.94874	1.24414e-05	0.00153063	3.60281
TC0600012299.hg.1	SLC17A5	1.01231	6.88323	5.46816	0.000273571	0.0177413	0.377602
TC1200009964.hg.1	MANSC1	1.00747	8.87127	7.43778	2.21361e-05	0.00242685	3.00376
TC1300009980.hg.1	LMO7	0.999435	5.57999	5.97684	0.000136147	0.0100046	1.10715
TC0800008631.hg.1	AARD	0.991086	10.0026	7.62447	1.7875e-05	0.00200828	3.22626
TC1000008431.hg.1	PCGF5	0.981617	6.63827	8.16306	9.85084e-06	0.00126337	3.84501
TC1500007520.hg.1	APH1B	0.978945	8.09178	5.86827	0.00015754	0.0113017	0.954543
TC1200011002.hg.1	LRIG3	0.975384	7.64689	5.53584	0.000248796	0.0163492	0.476812
TC1000010976.hg.1	SPOCK2	0.970562	10.9082	8.19059	9.563e-06	0.00125004	3.87575
TC1000010758.hg.1	RTKN2	0.96717	8.33412	5.77443	0.000178953	0.0125573	0.821286
TC0400009033.hg.1	TRIM2	0.965516	8.72918	7.31192	2.56247e-05	0.00271093	2.85134
TC0100016715.hg.1	PTGS2	0.96093	6.63649	7.70382	1.63413e-05	0.0018747	3.31954
TC0300009258.hg.1	MME	0.955811	4.69061	6.63061	5.84387e-05	0.0052787	1.99118
TSUnmapped00000243.hg.1	NA	0.953436	9.14243	7.43357	2.22442e-05	0.00242891	2.99868
TC1900009970.hg.1	BST2	0.950215	8.24587	5.44846	0.000281271	0.018122	0.348594
TC1600010651.hg.1	RANBP10	0.946801	8.60392	7.03413	3.56232e-05	0.00360059	2.50789
TC0200016648.hg.1	CDC42EP3	0.946128	6.58822	5.36292	0.000317493	0.0199361	0.22202
TC0100018246.hg.1	LRRC8C	0.940203	7.49324	8.76306	5.2493e-06	0.000763226	4.4961
TC0200015204.hg.1	COL5A2	0.932885	9.20727	6.58128	6.21702e-05	0.00545273	1.92652
TC1700009982.hg.1	NA	0.913561	9.5355	6.18879	0.000102863	0.00799072	1.40025
TC1900007115.hg.1	NFIX	0.897789	8.26151	8.17022	9.77503e-06	0.00126337	3.85302
TC0X00008228.hg.1	DOCK11	0.887531	5.1557	6.49092	6.96891e-05	0.00600592	1.80723
TC0100015819.hg.1	S100A10	0.880388	6.62754	6.7181	5.24032e-05	0.00484623	2.10503
HTA2-neg-47420781_st	NA	0.879865	4.17158	6.95161	3.93548e-05	0.00382149	2.40395
TC0X00010837.hg.1	MBNL3	0.878899	7.19874	6.43217	7.51002e-05	0.00618757	1.72908
TC1100010391.hg.1	MUC15	0.878383	10.3995	6.88484	4.26837e-05	0.00404365	2.31921
TC2200007312.hg.1	LGALS1	0.875814	10.7408	7.05702	3.46575e-05	0.00352922	2.53656
TC0100013071.hg.1	MFAP2	0.874785	8.60918	5.2616	0.000366968	0.0222712	0.0707448
TC0400011483.hg.1	TACR3	0.870294	5.60128	5.26229	0.000366606	0.0222712	0.0717763
TC0X00007798.hg.1	KLHL4	0.869925	4.99908	5.57545	0.000235423	0.0156885	0.534564
TC1200008026.hg.1	LEMD3	0.867908	10.0719	4.80377	0.000719134	0.0366416	-0.63111
TC0700008597.hg.1	CUX1	0.865507	8.91667	4.62537	0.00094232	0.0450277	-0.912514
TC2200008467.hg.1	PLA2G3	0.864648	6.70535	5.0789	0.000478258	0.0272607	-0.205783
23068494	NA	0.860498	6.98345	5.76965	0.000180123	0.0125573	0.814475
TC1500010731.hg.1	LOC100419583	0.860498	6.98345	5.76965	0.000180123	0.0125573	0.814475
TC1700006524.hg.1	SERPINF1	0.852716	10.9357	6.61177	5.98344e-05	0.00534976	1.96652
TC1100007184.hg.1	DNAJC24	0.851612	7.89665	5.64853	0.000212729	0.0145324	0.640526
TC0400012048.hg.1	ZNF827	0.849795	6.39552	5.35139	0.000322744	0.0202191	0.204881
TC0600013258.hg.1	AHI1	0.846936	7.34312	5.57359	0.000236032	0.0156907	0.531862
TC1200012700.hg.1	C12orf75	0.846643	8.05473	6.66023	5.63151e-05	0.00513296	2.02984
TC0400012473.hg.1	GPM6A	0.845904	11.1528	7.86793	1.3603e-05	0.00163651	3.51013
TC1300008824.hg.1	SLC25A30	0.838722	6.96189	6.26692	9.29046e-05	0.00740758	1.50671
TC0500009304.hg.1	GABRG2	0.828248	6.27101	6.31917	8.68273e-05	0.00700519	1.57743
TC1800009222.hg.1	RNF125	0.824234	5.36022	6.29419	8.96771e-05	0.00719242	1.54367
TC0600011130.hg.1	NA	0.820486	8.64906	5.27738	0.00035875	0.0219327	0.0944011
TC0X00010357.hg.1	GLA	0.817024	10.823	6.15939	0.000106903	0.00824554	1.35998
TC0100015598.hg.1	TXNIP	0.811058	5.3298	4.82672	0.000694793	0.0357943	-0.595233
TSUnmapped00000019.hg.1	NA	0.808849	6.68206	5.03102	0.000513039	0.0284674	-0.279033
TC1400008486.hg.1	CRIP2	0.807759	8.42859	5.46265	0.000275702	0.0178054	0.369491
TC1800007595.hg.1	CCDC102B	0.807238	5.29603	4.94192	0.000585151	0.0313183	-0.416211
TC0100017018.hg.1	ETNK2	0.804345	5.78851	5.00611	0.000532193	0.0290617	-0.31727
TC0300013831.hg.1	NA	0.798024	5.86492	6.09187	0.000116845	0.00887405	1.267
TC0400007868.hg.1	PARM1	0.797982	4.42023	5.37136	0.000313705	0.0197438	0.234559
TC0100018248.hg.1	RNPC3	0.796839	7.33583	5.03991	0.000506385	0.0281556	-0.265413
TC0500011875.hg.1	PPIC	0.795227	6.49856	5.90175	0.000150582	0.0108887	1.00178
TC1500010006.hg.1	STRA6	0.791278	7.78128	6.58468	6.19044e-05	0.00544699	1.93099
TC0300007273.hg.1	PTH1R	0.789883	5.25987	6.22732	9.7816e-05	0.00770875	1.45286
TC0400009223.hg.1	CPE	0.789288	8.35504	6.47092	7.14824e-05	0.00604463	1.78068
TC1400007120.hg.1	ATL1	0.786781	6.67444	7.13585	3.15421e-05	0.00326083	2.63479
TC1900012018.hg.1	ZNF577	0.783078	6.15428	4.83915	0.000681974	0.0352513	-0.575829
TC0100007295.hg.1	EPHB2	0.780041	5.59771	5.61785	0.000221956	0.0149746	0.59614
TC0200010467.hg.1	CDK15	0.774213	4.64394	5.69421	0.000199744	0.0138189	0.706373
TC1700007478.hg.1	NF1	0.772127	9.21832	5.13417	0.000441211	0.0257367	-0.121631
TC1800008431.hg.1	CCDC178	0.768411	5.90798	5.22271	0.000388102	0.023141	0.0122723
TC0400008876.hg.1	USP38	0.768295	8.59312	5.61826	0.000221828	0.0149746	0.59674
TC0400012972.hg.1	RNF150	0.765178	5.1251	4.52882	0.00109281	0.0496121	-1.06659
TC0100014766.hg.1	LPAR3	0.763543	8.8243	6.96842	3.85614e-05	0.00377139	2.42521
TC1900011774.hg.1	EMP3	0.761468	11.4422	6.65835	5.64477e-05	0.00513296	2.02738
TC1700008499.hg.1	BCAS3	0.758697	5.10086	4.79226	0.000731691	0.0371156	-0.649144
TC0100012593.hg.1	WRAP73	0.756126	6.66213	4.88454	0.000637258	0.0335783	-0.505147
TC0600014177.hg.1	DSE	0.755986	9.1851	6.5169	6.74313e-05	0.00585747	1.84164
TC1400008615.hg.1	NA	0.754899	6.97674	4.64728	0.000911331	0.0441927	-0.877724
TC1000009149.hg.1	PLEKHA1	0.750828	8.89713	5.53738	0.000248261	0.0163492	0.479064
TC0700012836.hg.1	DENND11	0.750707	5.72516	4.74752	0.000782729	0.0390488	-0.719374
TC0X00009268.hg.1	PCYT1B	0.748817	7.1197	4.85389	0.000667096	0.0347465	-0.552842
TC0500009678.hg.1	ZNF354C	0.748108	8.04555	5.15265	0.000429516	0.0251683	-0.0935877
TC1100012976.hg.1	NUCB2	0.739043	10.028	6.25509	9.43433e-05	0.00750029	1.49064
TC0X00011319.hg.1	TMSB15B	0.737199	5.01235	4.63663	0.000926255	0.0446381	-0.894624
TC0300009324.hg.1	NA	0.736016	7.97737	5.38237	0.000308837	0.0195278	0.250902
TC0800010558.hg.1	TOX	0.726792	7.67085	6.40674	7.75815e-05	0.0063727	1.69511
TC1500009298.hg.1	SLC30A4	0.726116	6.57591	4.99479	0.000541149	0.0293679	-0.33468
TC1900011709.hg.1	FXYD1	0.720817	6.4662	5.44107	0.000284217	0.0181825	0.337706
TC1900007290.hg.1	TMEM38A	0.720747	6.49862	4.58997	0.000994779	0.0467134	-0.968865
TC1000012561.hg.1	JMJD1C	0.720175	9.16675	4.66831	0.000882606	0.0433945	-0.844395
TC0100014762.hg.1	SSX2IP	0.718632	9.91854	5.38823	0.000306281	0.0194567	0.259583
TC0700006488.hg.1	GPER1	0.712774	7.06829	4.97553	0.000556754	0.0300349	-0.364332
TC0500009303.hg.1	GABRA1	0.708214	5.60205	4.56606	0.00103195	0.048044	-1.00701
TC1900006991.hg.1	SLC44A2	0.703755	7.97914	6.20904	0.000100177	0.00782677	1.42792
TC0X00010387.hg.1	TMSB15A	0.69929	7.36099	5.01044	0.000528814	0.0290216	-0.310626
TC0900008851.hg.1	DNM1	0.699075	8.51737	6.44797	7.36021e-05	0.00613493	1.75014
TC0200008790.hg.1	RGPD4	0.692755	6.21342	5.28558	0.000354556	0.0217608	0.106683
TC0100015194.hg.1	SORT1	0.691145	8.66507	6.00738	0.000130708	0.00970991	1.14977
TC1700006775.hg.1	CHD3	0.690749	8.14368	5.48465	0.000267302	0.0173868	0.401827
TC1700012460.hg.1	ABCA5	0.684676	6.16645	4.5828	0.00100577	0.047067	-0.980294
TC1500006896.hg.1	SPRED1	0.683351	9.26829	5.2875	0.000353584	0.0217608	0.10955
TC1000011640.hg.1	LBX1	0.683312	8.27368	4.64691	0.000911844	0.0441927	-0.878309
TC1000008750.hg.1	WBP1L	0.682152	7.91653	4.52866	0.00109309	0.0496121	-1.06685
TC0300013123.hg.1	PLD1	0.680109	5.63673	5.37788	0.000310812	0.0196071	0.24424
TC1000011005.hg.1	P4HA1	0.678732	10.1883	5.12841	0.000444925	0.0257933	-0.130382
TC0400007806.hg.1	NPFFR2	0.678477	4.61059	6.25022	9.49426e-05	0.00752593	1.48403
TC0500011896.hg.1	ZNF608	0.675121	8.19209	6.12024	0.000112552	0.00859603	1.30614
TC1900008537.hg.1	GFY	0.671704	8.49531	5.77398	0.000179062	0.0125573	0.820652
TC1700009974.hg.1	NA	0.671065	9.86799	4.84506	0.000675968	0.0350074	-0.566611
TC0X00010098.hg.1	NEXMIF	0.670848	6.99643	5.65892	0.000209695	0.0143975	0.655543
TC0800006864.hg.1	ZDHHC2	0.669144	8.64686	5.23081	0.000383592	0.0230231	0.0244781
TC1900008103.hg.1	PLD3	0.66811	10.191	5.6229	0.000220407	0.0149746	0.60346
TC1400010772.hg.1	DIO2	0.66319	5.53347	5.97803	0.00013593	0.0100046	1.10881
TC0100010815.hg.1	MR1	0.661166	7.41686	5.83182	0.00016551	0.0118423	0.902937
TC0700007633.hg.1	SUMF2	0.660752	9.61438	5.22845	0.0003849	0.0230507	0.0209233
TC2200006827.hg.1	GNAZ	0.658613	7.13478	4.92177	0.000602915	0.0322056	-0.447393
TC0600009534.hg.1	MYB	0.658074	4.92908	5.11282	0.000455146	0.0261627	-0.154088
TC0700008524.hg.1	CNPY4	0.652308	7.1197	5.25634	0.000369755	0.0222724	0.0628452
TC1700009650.hg.1	SAT2	0.648679	7.84954	5.18584	0.000409335	0.0241419	-0.0433471
TSUnmapped00000255.hg.1	NA	0.647754	8.00483	4.53922	0.00107545	0.0493093	-1.04994
TC0200010239.hg.1	NA	0.647014	10.4074	5.51251	0.000257053	0.0168005	0.442687
TC0200016672.hg.1	RTN4	0.646951	11.074	5.5144	0.000256374	0.0167965	0.445456
TC0X00010442.hg.1	TMSB15B	0.641369	6.43384	5.30831	0.000343207	0.0213047	0.140666
TC1000007761.hg.1	ARID5B	0.63904	10.5415	5.07261	0.00048268	0.0273979	-0.215386
TC0100012097.hg.1	LGALS8	0.636736	6.79107	5.29739	0.000348609	0.0215417	0.124352
TC0500011146.hg.1	ENC1	0.619643	5.08843	4.71251	0.000825309	0.0409477	-0.774529
TC0600014357.hg.1	LRP11	0.618899	6.96785	5.33426	0.000330718	0.0206236	0.179385
TC0400006689.hg.1	MAN2B2	0.606007	8.32252	5.1427	0.000435768	0.0254798	-0.108674
TC1200008597.hg.1	GAS2L3	0.604518	8.86135	5.00598	0.0005323	0.0290617	-0.317481
TSUnmapped00000487.hg.1	NA	0.603081	6.26726	4.8994	0.000623305	0.0330352	-0.482069
TC0300013471.hg.1	BCL6	0.602088	7.15239	4.57143	0.00102347	0.0477311	-0.998438
TC1700008232.hg.1	PDK2	0.595506	9.25133	4.5447	0.00106641	0.0493081	-1.04116
TC0300010943.hg.1	CCR1	0.595015	10.0018	5.09145	0.000469564	0.0268778	-0.186637
TC1000009927.hg.1	ST8SIA6	0.588009	5.72783	5.10937	0.000457439	0.026239	-0.159332
TC0700006523.hg.1	PSMG3-AS1	0.58724	7.11948	4.91629	0.000607845	0.0323558	-0.455885
TC0800012213.hg.1	VPS28	0.5869	8.18495	5.56684	0.000238262	0.0157618	0.522031
TC1400009361.hg.1	TMEM30B	0.583484	10.0828	5.08826	0.000471755	0.0269465	-0.191494
TC1200011791.hg.1	CKAP4	0.582659	9.79187	5.04751	0.000500764	0.0280727	-0.253766
TC0100015629.hg.1	FMO5	0.576887	4.89159	4.80596	0.000716774	0.0366323	-0.627685
TC1100011794.hg.1	PRCP	0.576237	8.63903	4.61273	0.000960701	0.0457391	-0.93261
TC0300007033.hg.1	MLH1	0.565529	7.27285	5.02662	0.000516367	0.0285937	-0.285778
TC0100006771.hg.1	H6PD	0.565257	6.9207	4.99529	0.000540751	0.0293679	-0.333912
TSUnmapped00000714.hg.1	NA	0.564478	4.05798	5.21633	0.00039169	0.0232525	0.00266227
TC0X00011102.hg.1	CD99L2	0.563912	7.18932	5.01068	0.000528621	0.0290216	-0.310246
TC1900011635.hg.1	CHMP2A	0.561314	8.72976	5.11457	0.000453984	0.0261512	-0.15142
TC1900009568.hg.1	OR7D4	0.55695	6.39267	4.85697	0.000664034	0.0346534	-0.548047
TC0600007282.hg.1	H2BC7	0.556536	9.25829	4.94403	0.000583325	0.0312821	-0.412952
TC1100012019.hg.1	SESN3	0.555544	5.90518	4.54033	0.00107361	0.0493081	-1.04816
TC1900007839.hg.1	FXYD5	0.552713	9.19909	4.75248	0.000776889	0.0388288	-0.711575
TC0100018262.hg.1	GSTM2	0.548156	8.74227	4.63557	0.000927751	0.0446381	-0.896304
TC0600011857.hg.1	CUL7	0.535299	8.55762	4.64749	0.000911043	0.0441927	-0.877395
TC1800007071.hg.1	ZNF397	0.533562	7.71445	4.68021	0.000866766	0.0426929	-0.825547
TC1700007102.hg.1	ALKBH5	0.532612	9.56136	4.60526	0.000971756	0.0457904	-0.944511
TC1000008881.hg.1	MXI1	0.528961	7.34182	4.916	0.000608107	0.0323558	-0.456334
TC1900009272.hg.1	TLE5	0.5262	10.5061	4.84602	0.000674992	0.0350074	-0.565105
TC0100018261.hg.1	GSTM4	0.521176	8.20466	4.65877	0.00089552	0.0437133	-0.859512
TC1800007905.hg.1	LPIN2	0.520211	7.42724	4.88102	0.000640609	0.0336246	-0.510615
TC1700012354.hg.1	VAMP2	0.515872	7.72745	4.71608	0.000820848	0.0408008	-0.768887
TC0700006445.hg.1	FAM20C	0.512061	6.82141	4.5324	0.0010868	0.049579	-1.06085
TC1300007135.hg.1	ITM2B	0.510277	10.8484	4.62765	0.000939045	0.0450277	-0.908892
TC1100013040.hg.1	TM7SF2	0.509647	10.0457	4.64156	0.000919315	0.0444755	-0.886799
TC0100010185.hg.1	NAXE	0.509643	10.8605	4.60883	0.000966462	0.0457391	-0.938829
TC0400011721.hg.1	MAD2L1	-0.504709	9.44736	-4.70876	0.000830006	0.0411057	-0.780438
TC0900010804.hg.1	IPPK	-0.512256	7.79559	-4.84827	0.000672731	0.034973	-0.561608
TC0200014821.hg.1	SCN7A	-0.555369	5.25363	-4.68458	0.000861041	0.0424879	-0.81865
TC0200007155.hg.1	EHD3	-0.558961	7.91156	-5.25538	0.000370264	0.0222724	0.0614073
TC1400009147.hg.1	PYGL	-0.564341	8.88902	-4.55183	0.00105477	0.0489388	-1.02975
TC1300007251.hg.1	SUGT1	-0.571244	9.09562	-4.77346	0.000752697	0.0380392	-0.678627
TC0700006669.hg.1	MIOS	-0.572037	8.52161	-4.7895	0.000734727	0.0372002	-0.653457
TC0500013243.hg.1	PCDHB8	-0.572068	6.06061	-4.62603	0.00094137	0.0450277	-0.911465
TC0400012458.hg.1	HPGD	-0.572836	6.49037	-4.86438	0.000656719	0.0344037	-0.536502
TC0200009619.hg.1	LYPD6B	-0.572943	7.90278	-4.9045	0.000618598	0.0328497	-0.474167
TC0300008352.hg.1	GTPBP8	-0.574586	9.16288	-4.97891	0.00055398	0.0299447	-0.359122
TC0500008304.hg.1	SLC25A46	-0.577592	9.8767	-4.97997	0.000553119	0.0299447	-0.3575
TC0100014947.hg.1	TMED5	-0.582763	10.1131	-4.89275	0.000629513	0.0332346	-0.4924
HTA2-pos-2928790_st	NA	-0.585981	8.88726	-4.75758	0.000770927	0.0386729	-0.703552
TC0600011386.hg.1	IER3	-0.588088	7.94416	-4.61024	0.000964378	0.0457391	-0.936583
TC0700013231.hg.1	MNX1	-0.588282	7.62743	-4.88135	0.000640302	0.0336246	-0.510115
TC0300011801.hg.1	RIOX2	-0.593576	9.39809	-5.06976	0.0004847	0.0274507	-0.219744
TC0100011619.hg.1	RRP15	-0.599356	10.1867	-5.30929	0.000342726	0.0213047	0.142128
TC1100013080.hg.1	FOLH1B	-0.600183	5.20388	-5.02323	0.000518946	0.0286723	-0.290976
TC0700008873.hg.1	CAV1	-0.608089	6.12436	-4.76268	0.000765022	0.0384477	-0.695544
TC0600007552.hg.1	NA	-0.610826	7.03887	-5.82086	0.000167991	0.0119256	0.887384
TC2100007140.hg.1	ETS2	-0.61274	5.53984	-4.66087	0.000892652	0.0436517	-0.856174
TC1200011327.hg.1	CSRP2	-0.614395	8.24937	-4.52952	0.00109165	0.0496121	-1.06547
TC1600011186.hg.1	SLC7A5	-0.615348	10.0432	-4.52763	0.00109483	0.0496121	-1.0685
TC1000007701.hg.1	TFAM	-0.621004	10.5163	-4.82641	0.000695111	0.0357943	-0.595711
TC0400011130.hg.1	PAQR3	-0.622777	8.78253	-4.8622	0.000658866	0.0344498	-0.539905
TC2200006517.hg.1	CECR2	-0.623382	6.4509	-4.8033	0.000719651	0.0366416	-0.631859
TC0600009310.hg.1	GJA1	-0.62484	12.3025	-5.61146	0.000223931	0.0150705	0.586877
TC0700009604.hg.1	ZNF398	-0.631761	8.08436	-4.54286	0.00106943	0.0493081	-1.04411
TC0800010894.hg.1	HEY1	-0.633882	8.75067	-5.53542	0.000248945	0.0163492	0.476189
TC0300007720.hg.1	KBTBD8	-0.638059	6.43685	-5.61922	0.000221534	0.0149746	0.598129
TC1100011182.hg.1	PYGM	-0.64307	5.28283	-5.33479	0.000330468	0.0206236	0.180174
TC0300006847.hg.1	NR1D2	-0.645868	6.77888	-5.15747	0.000426518	0.0250467	-0.0862771
TC0900011404.hg.1	STOM	-0.648825	7.99092	-5.77031	0.000179961	0.0125573	0.815418
TC2100007032.hg.1	CBR1	-0.656871	6.31759	-5.44478	0.000282732	0.0181731	0.343179
TC0800008184.hg.1	DECR1	-0.659721	7.89754	-5.3014	0.000346614	0.0214672	0.130347
TC1700012431.hg.1	HOXB2	-0.661468	9.35163	-5.13138	0.000443003	0.0257367	-0.125862
TC0100017321.hg.1	GPATCH2	-0.661604	8.11212	-5.00964	0.000529431	0.0290216	-0.311843
TC0100008938.hg.1	LMO4	-0.667412	10.1395	-5.06143	0.000490645	0.0276767	-0.232466
TC1200010284.hg.1	DENND5B	-0.667909	6.78853	-5.22117	0.000388961	0.023141	0.00996354
TC2000009674.hg.1	PPP1R3D	-0.669773	8.45235	-4.65338	0.000902901	0.0439946	-0.868054
TC0800010696.hg.1	TCF24	-0.673401	5.05796	-5.67665	0.000204631	0.0141211	0.681102
TC0700008190.hg.1	CD36	-0.673926	6.71442	-4.58556	0.00100153	0.0469491	-0.975895
TC0300013264.hg.1	GNB4	-0.676202	9.28744	-5.94988	0.000141149	0.0102888	1.06942
TC1400009705.hg.1	PGF	-0.67777	7.93617	-5.72112	0.000192492	0.0133853	0.745037
TC0500012870.hg.1	STC2	-0.678506	7.66546	-4.60055	0.00097879	0.0460421	-0.952013
TC1400006791.hg.1	FOXG1	-0.683755	6.11475	-6.12104	0.000112433	0.00859603	1.30725
TC1200010976.hg.1	AGAP2	-0.685865	7.00845	-5.39285	0.000304281	0.0193749	0.266429
TC0500007114.hg.1	RAI14	-0.686031	9.26092	-5.96465	0.000138386	0.0101144	1.09009
TC0500008544.hg.1	LMNB1	-0.691096	10.92	-6.44363	7.40099e-05	0.00613493	1.74437
TC1200007690.hg.1	TNS2	-0.694218	5.99929	-6.36076	8.22964e-05	0.00671939	1.63345
TC0300011706.hg.1	VGLL3	-0.698606	6.6525	-5.50604	0.000259395	0.0169129	0.43321
TC1700010993.hg.1	HOXB5	-0.70033	7.84143	-5.07702	0.000479574	0.0272785	-0.208649
TC0700008926.hg.1	ING3	-0.702795	7.5801	-5.04013	0.00050622	0.0281556	-0.265072
TC0700006629.hg.1	FSCN1	-0.705797	8.83676	-5.88916	0.000153157	0.0110164	0.984042
TC1200010023.hg.1	ERP27	-0.70771	5.40411	-5.91024	0.000148869	0.0107936	1.01373
TC1700008342.hg.1	PCTP	-0.709135	7.41205	-6.353	8.31224e-05	0.00676651	1.62301
TC0600008462.hg.1	COL19A1	-0.715639	4.02954	-5.80653	0.000171294	0.0120969	0.867021
TC1100010393.hg.1	SLC5A12	-0.716207	6.39045	-5.05699	0.000493851	0.0277998	-0.239261
TC0100010387.hg.1	DDR2	-0.72619	10.1399	-5.28673	0.000353974	0.0217608	0.108399
TC0600014220.hg.1	SERPINB9	-0.732948	5.33996	-5.02199	0.000519896	0.0286723	-0.292884
TC0800009673.hg.1	LONRF1	-0.73485	6.50988	-7.00723	3.67957e-05	0.00365124	2.47411
TC0800008011.hg.1	ZFHX4	-0.73549	5.68191	-6.56758	6.32516e-05	0.00552973	1.9085
TC1700012432.hg.1	NA	-0.739247	8.30018	-4.75319	0.000776062	0.0388288	-0.710466
TC0100015079.hg.1	EXTL2	-0.740508	8.24786	-5.63224	0.000217575	0.0148262	0.61698
TC2000009924.hg.1	DBNDD2	-0.741617	7.08952	-5.89275	0.000152419	0.0109923	0.989098
TC1200010145.hg.1	BCAT1	-0.744888	8.8144	-5.13249	0.000442289	0.0257367	-0.12418
HTA2-neg-47423591_st	NA	-0.746165	3.90245	-5.97336	0.000136782	0.0100241	1.10228
TC0400012854.hg.1	TMEM144	-0.752536	7.16902	-7.01693	3.63682e-05	0.00363535	2.4863
TC1200007010.hg.1	PLEKHA5	-0.753664	6.28111	-4.76717	0.000759864	0.0382592	-0.688498
TC1400009524.hg.1	ZFP36L1	-0.756111	8.20691	-7.01063	3.66454e-05	0.00364964	2.47838
TC1000008904.hg.1	NA	-0.756288	8.11481	-6.3973	7.85251e-05	0.00643078	1.68248
TC0300006856.hg.1	RARB	-0.756387	4.29616	-4.60826	0.000967302	0.0457391	-0.939732
TC0100011066.hg.1	CFHR3	-0.759443	5.14297	-5.82497	0.000167056	0.0118903	0.893216
TC0100007961.hg.1	ZFP69	-0.760741	5.05609	-6.27246	9.22388e-05	0.00737612	1.51423
TC0400012487.hg.1	VEGFC	-0.762167	5.3499	-4.53445	0.00108339	0.0495062	-1.05758
TC1800006806.hg.1	ANKRD30B	-0.765762	4.71132	-4.81534	0.000706748	0.0362562	-0.613009
TC0400009322.hg.1	GALNT7	-0.771151	8.40939	-5.66768	0.000207177	0.0142606	0.668175
TC1500010838.hg.1	GOLGA8M	-0.772436	6.39234	-4.53574	0.00108123	0.0494909	-1.05551
TC0300006827.hg.1	UBE2E2	-0.775907	7.84815	-4.60636	0.000970122	0.0457904	-0.942761
TC0200009806.hg.1	TANK	-0.77839	7.83989	-5.21181	0.000394251	0.0233536	-0.00414431
TC2200009270.hg.1	NA	-0.778706	8.83933	-5.59553	0.000228938	0.0153666	0.563763
TC0800012160.hg.1	FAM83H	-0.780303	6.63269	-6.6094	6.00124e-05	0.00534976	1.96342
TC0500009417.hg.1	TLX3	-0.781529	6.92845	-5.4669	0.000274057	0.0177413	0.375746
TC1100007106.hg.1	ANO3	-0.78554	9.41361	-5.19115	0.000406202	0.0240092	-0.0353247
TC1200011438.hg.1	MGAT4C	-0.78614	4.37414	-5.00392	0.000533911	0.0290912	-0.320633
TC1100010893.hg.1	SLC43A1	-0.786535	7.43576	-5.65595	0.000210558	0.0144203	0.651252
TC1200010281.hg.1	SINHCAF	-0.788668	10.8783	-6.68362	5.46973e-05	0.00500729	2.06029
TC0800010944.hg.1	IMPA1	-0.79356	8.67236	-5.92147	0.000146637	0.0106602	1.02953
TC0200010216.hg.1	ITGAV	-0.794741	10.5811	-4.70302	0.000837264	0.0413897	-0.789501
TC0300008018.hg.1	C3orf38	-0.796337	7.88779	-5.38653	0.000307021	0.0194583	0.257061
TC0500012312.hg.1	SPRY4	-0.797754	6.73627	-4.54144	0.00107177	0.0493081	-1.04638
TC0400012222.hg.1	PDGFC	-0.798278	5.81015	-5.80887	0.000170752	0.01209	0.870337
TC0600012708.hg.1	BVES	-0.798513	9.0594	-7.01773	3.63331e-05	0.00363535	2.48731
TC0100014218.hg.1	NA	-0.80034	8.64411	-6.46491	7.20313e-05	0.00604463	1.77268
TC0300013852.hg.1	ST3GAL6	-0.801281	5.75388	-6.04822	0.000123798	0.00922174	1.20657
TC0200010214.hg.1	ZC3H15	-0.804063	11.1284	-6.98404	3.78399e-05	0.00371762	2.44491
TC0300011899.hg.1	CBLB	-0.813101	6.55039	-5.2213	0.00038889	0.023141	0.0101523
TC1000006880.hg.1	PTER	-0.816975	9.44354	-4.61736	0.000953928	0.0455023	-0.92525
TC2000007209.hg.1	PROCR	-0.818323	5.91961	-6.43528	7.48031e-05	0.00618183	1.73323
HTA2-neg-47420903_st	NA	-0.819202	5.74714	-6.07624	0.000119285	0.00900903	1.24539
TC1900009586.hg.1	ZNF426	-0.837092	4.60242	-5.25761	0.000369078	0.0222724	0.0647571
TC0100013153.hg.1	TMCO4	-0.840927	5.09647	-7.74706	1.55659e-05	0.0018164	3.37008
TC0200015616.hg.1	ERBB4	-0.855504	7.01408	-6.6929	5.40691e-05	0.0049665	2.07235
TC0400007901.hg.1	SHROOM3	-0.865718	8.61553	-6.08486	0.000117932	0.00893165	1.25732
23066360	NA	-0.872744	10.4524	-7.60441	1.82871e-05	0.00204612	3.20255
TC1100008730.hg.1	NA	-0.875795	5.75903	-4.76771	0.000759247	0.0382592	-0.687652
TC0400011359.hg.1	UNC5C	-0.876007	4.64867	-4.66409	0.000888294	0.0435953	-0.851081
TC0300013520.hg.1	CLDN1	-0.880579	5.30795	-6.71999	5.22803e-05	0.00484623	2.10748
TC2000006576.hg.1	PRNP	-0.88191	9.36887	-7.02473	3.60285e-05	0.00362807	2.49609
TC0700008918.hg.1	KCND2	-0.884187	5.43469	-6.24042	9.61606e-05	0.00760032	1.4707
TC0800007993.hg.1	PI15	-0.884683	6.47289	-5.569	0.000237546	0.0157528	0.52518
TC0600008505.hg.1	RIMS1	-0.886164	5.71547	-7.88169	1.33971e-05	0.0016189	3.52597
TC1300008497.hg.1	UBL3	-0.887962	8.88256	-6.12362	0.000112052	0.00859603	1.3108
TC1700012337.hg.1	P2RX5	-0.889923	6.95783	-7.40027	2.31185e-05	0.00249432	2.95854
TC1500008442.hg.1	NR2F2	-0.891212	7.97601	-7.95871	1.23057e-05	0.00152749	3.6142
TC2000009925.hg.1	SYS1-DBNDD2	-0.903673	7.15192	-5.06845	0.000485629	0.0274507	-0.221742
TC1000007703.hg.1	BICC1	-0.913362	5.30348	-7.11745	3.22409e-05	0.00331627	2.61194
TC1700012338.hg.1	P2RX5-TAX1BP3	-0.913436	6.76072	-4.54851	0.00106017	0.0491058	-1.03507
TC0700010281.hg.1	THSD7A	-0.932894	5.70916	-5.12178	0.000449238	0.025988	-0.140451
TC0500013244.hg.1	PCDHB16	-0.937079	6.95249	-6.65512	5.66759e-05	0.00513654	2.02317
TC0400008725.hg.1	PCDH10	-0.938414	7.68792	-6.90194	4.18029e-05	0.00397675	2.34098
TC0400010615.hg.1	TXK	-0.939678	8.18392	-4.54078	0.00107287	0.0493081	-1.04744
TC0600012709.hg.1	POPDC3	-0.956676	9.23168	-7.95473	1.23597e-05	0.00152749	3.60966
TC1200010779.hg.1	KRT8	-0.958533	8.90164	-7.66865	1.70027e-05	0.00193425	3.27829
TC1300008772.hg.1	CCDC122	-0.96135	4.75721	-6.15833	0.000107053	0.00824554	1.35851
TC0500012760.hg.1	SLIT3	-0.9625	5.60785	-5.25702	0.000369396	0.0222724	0.0638583
TC0800007995.hg.1	CRISPLD1	-0.962973	5.10556	-4.63452	0.000929243	0.0446381	-0.897975
TC1200009796.hg.1	SLC2A14	-0.969188	11.9732	-8.24299	9.04011e-06	0.00119316	3.93402
TC0400012796.hg.1	PDGFRA	-0.974511	5.84826	-5.04201	0.000504827	0.0281556	-0.262196
TC1200007804.hg.1	METTL7B	-0.977145	6.58132	-6.80443	4.71022e-05	0.00441607	2.21639
TC0400007023.hg.1	PACRGL	-0.984306	7.82504	-6.10488	0.000114855	0.0087473	1.28497
TC1200008346.hg.1	ALX1	-0.988108	4.42175	-7.70832	1.62587e-05	0.0018747	3.32481
TC0900012219.hg.1	CDKN2A	-0.999074	7.09544	-8.65378	5.87195e-06	0.000844722	4.38038
TC0700012224.hg.1	LAMB1	-1.00023	4.34283	-5.99153	0.0001335	0.00989031	1.12767
TC0400011600.hg.1	PITX2	-1.0045	7.52081	-7.13764	3.1475e-05	0.00326083	2.63701
TC0200009470.hg.1	HNMT	-1.00585	5.72713	-6.60387	6.04305e-05	0.00535194	1.95617
TC0800007641.hg.1	RGS20	-1.01231	6.02021	-5.44305	0.000283423	0.0181745	0.34063
TC1300007312.hg.1	PCDH17	-1.01421	5.74817	-4.52157	0.00110511	0.0499948	-1.07822
TC1100010987.hg.1	FABP5	-1.01968	7.67019	-5.11976	0.000450565	0.0260093	-0.143529
TC1200011573.hg.1	NR2C1	-1.02057	8.71227	-7.21552	2.8699e-05	0.00300114	2.73326
TC2100006554.hg.1	POTED	-1.03177	5.40723	-4.61134	0.000962756	0.0457391	-0.934833
TC0600014215.hg.1	GMDS	-1.03496	8.29906	-7.89219	1.32424e-05	0.00160736	3.53803
TC0400011313.hg.1	SNCA	-1.0353	7.54386	-5.27012	0.00036251	0.0220993	0.0835118
TC0100016016.hg.1	NES	-1.04032	9.0476	-8.98292	4.20341e-06	0.000649356	4.7252
TC0700010443.hg.1	STEAP1B	-1.04903	5.67005	-6.19495	0.000102038	0.00794928	1.40868
TC0100010218.hg.1	KIRREL1	-1.05136	7.18002	-4.8941	0.000628244	0.0332321	-0.490297
TC1000011704.hg.1	NT5C2	-1.06843	10.0024	-6.46682	7.18561e-05	0.00604463	1.77523
TC1200012597.hg.1	MGST1	-1.08029	9.33134	-8.8301	4.90314e-06	0.000733813	4.56648
TC0800006913.hg.1	SH2D4A	-1.08174	8.85731	-6.90674	4.15591e-05	0.00397675	2.34708
TC1600011060.hg.1	COTL1	-1.08377	9.23527	-6.48963	6.98029e-05	0.00600592	1.80552
TC1100012954.hg.1	TRIM6	-1.08615	6.17649	-6.44602	7.37847e-05	0.00613493	1.74755
TC1100010792.hg.1	FOLH1	-1.09254	7.92971	-9.05221	3.92267e-06	0.000620079	4.79638
TC0100016631.hg.1	RGS16	-1.09348	8.01048	-9.26253	3.18842e-06	0.00053184	5.00954
TC2000008445.hg.1	FLRT3	-1.09478	6.28277	-8.05201	1.1111e-05	0.00140511	3.72017
TC1900011759.hg.1	APOC1	-1.09525	6.57089	-6.48051	7.06158e-05	0.00601923	1.79343
TC1200009800.hg.1	SLC2A3	-1.0984	11.2526	-9.30001	3.07401e-06	0.000517334	5.04708
TC0700010336.hg.1	MEOX2	-1.10038	7.05251	-4.66236	0.000890632	0.0436313	-0.853816
TC1000007625.hg.1	PRKG1	-1.10174	7.209	-6.20917	0.000100159	0.00782677	1.42811
TC0300009139.hg.1	TM4SF4	-1.10248	5.66553	-9.42502	2.72369e-06	0.000477771	5.17129
TC1100010003.hg.1	CYB5R2	-1.1033	7.86481	-8.58122	6.3295e-06	0.000900387	4.30286
TC1700012434.hg.1	HOXB7	-1.10445	8.83639	-7.27405	2.67875e-05	0.00281207	2.80509
TC1200006909.hg.1	EMP1	-1.10895	11.0364	-9.7806	1.94425e-06	0.000362069	5.51661
TC0500008785.hg.1	EGR1	-1.1144	7.14151	-6.46606	7.19253e-05	0.00604463	1.77422
TC0600006918.hg.1	GCNT2	-1.11993	7.27833	-6.29979	8.90296e-05	0.00716161	1.55125
TC0700013534.hg.1	GGCT	-1.1275	8.69049	-5.82802	0.000166367	0.0118723	0.897538
TC0600014138.hg.1	MLIP	-1.13958	5.80669	-7.18329	2.98142e-05	0.00310582	2.69352
TC1100010175.hg.1	RRAS2	-1.14519	7.94151	-8.01148	1.16137e-05	0.00146188	3.67426
TC0700013579.hg.1	NA	-1.14717	4.63099	-7.82803	1.42195e-05	0.00168094	3.46408
TC0600006554.hg.1	FOXC1	-1.16017	6.53789	-4.73905	0.000792808	0.0394792	-0.732697
TC1700012433.hg.1	HOXB6	-1.16273	8.45491	-7.09006	3.33127e-05	0.00340503	2.57783
TC0500010835.hg.1	PLK2	-1.17432	5.81445	-4.96447	0.000565939	0.0304232	-0.381397
TC0500011935.hg.1	MARCHF3	-1.17873	7.54214	-10.1317	1.4075e-06	0.000277308	5.84638
TC0100009364.hg.1	CSF1	-1.18886	7.87067	-4.81391	0.000708272	0.0362659	-0.615253
TC0800007221.hg.1	NRG1	-1.1925	5.48551	-7.7784	1.50291e-05	0.00176894	3.40656
TC1400006933.hg.1	PAX9	-1.19277	9.09269	-10.3614	1.14511e-06	0.000232347	6.05635
TC0800011532.hg.1	TRPS1	-1.19307	6.81559	-6.169	0.000105565	0.00817719	1.37315
TC0800008080.hg.1	FABP5	-1.19319	8.46618	-8.15693	9.91618e-06	0.00126578	3.83816
23068527	NA	-1.20278	6.3121	-8.17876	9.68556e-06	0.00126	3.86255
TC0300011802.hg.1	GABRR3	-1.21051	4.99753	-6.54933	6.47231e-05	0.00564025	1.88447
TC0500010615.hg.1	SELENOP	-1.21801	5.48082	-10.3892	1.11716e-06	0.000228379	6.08147
TC0500007972.hg.1	VCAN	-1.21911	6.59324	-7.73696	1.57435e-05	0.00182927	3.35829
TC0600008486.hg.1	OGFRL1	-1.22361	5.2053	-5.05414	0.000495916	0.0278584	-0.243614
TC1000009893.hg.1	ITGA8	-1.22425	5.67178	-7.05278	3.48341e-05	0.00353397	2.53126
TC1500009505.hg.1	PRTG	-1.22841	7.04025	-6.90138	4.18313e-05	0.00397675	2.34027
TC0X00010278.hg.1	NAP1L3	-1.23634	6.65297	-6.91656	4.10656e-05	0.00395756	2.35955
TC1500008695.hg.1	NA	-1.23802	6.34837	-6.32926	8.57036e-05	0.0069351	1.59105
TC0300008002.hg.1	CHMP2B	-1.24697	8.94354	-10.7081	8.44702e-07	0.000183733	6.36505
TC0900011203.hg.1	PTGR1	-1.25067	9.52154	-8.5153	6.77902e-06	0.000945204	4.23193
TC1000010737.hg.1	RHOBTB1	-1.25701	7.0174	-7.41889	2.26251e-05	0.00245088	2.981
TC1700009530.hg.1	VMO1	-1.26406	7.89403	-12.094	2.70944e-07	7.4411e-05	7.50729
TC0700011658.hg.1	SEMA3E	-1.26537	5.44622	-6.33819	8.47232e-05	0.00687624	1.60307
TC1800007440.hg.1	ZNF532	-1.26709	5.01524	-6.48045	7.06218e-05	0.00601923	1.79334
TC0700011010.hg.1	SUN3	-1.27701	6.35412	-11.1375	5.86238e-07	0.000136233	6.73403
TC0X00008031.hg.1	IL1RAPL2	-1.28547	8.65761	-9.30084	3.07155e-06	0.000517334	5.0479
TC0700008360.hg.1	CASD1	-1.28921	8.92897	-10.0049	1.57987e-06	0.000304646	5.72859
TC0100012469.hg.1	MXRA8	-1.29176	7.93561	-11.1143	5.97725e-07	0.000137725	6.71447
TC0700013578.hg.1	SEMA3A	-1.30122	7.36726	-8.24955	8.97688e-06	0.0011906	3.94129
TC0100016018.hg.1	CRABP2	-1.30469	10.0799	-9.17339	3.47952e-06	0.000559791	4.91972
TC0300009916.hg.1	HES1	-1.31469	7.80192	-6.70776	5.30802e-05	0.0048922	2.09163
TC1900008931.hg.1	RFPL4A	-1.31854	4.93084	-6.51103	6.79339e-05	0.00588234	1.83388
TC0300008017.hg.1	ZNF654	-1.33397	8.51762	-7.83444	1.41185e-05	0.00167628	3.47149
TC1600009161.hg.1	CLDN6	-1.34801	6.06138	-10.8788	7.29436e-07	0.000163208	6.51348
TC0600009262.hg.1	SLC35F1	-1.34839	5.30459	-9.19087	3.42021e-06	0.000559791	4.9374
TC0100011022.hg.1	RGS2	-1.34947	6.51328	-5.42211	0.000291933	0.0186323	0.309717
TC1200011474.hg.1	ATP2B1	-1.3576	8.24199	-6.83188	4.55406e-05	0.00428444	2.25159
TC0800009872.hg.1	TNFRSF10D	-1.358	8.29586	-6.58986	6.15028e-05	0.00542922	1.93779
TC1100011901.hg.1	NOX4	-1.36452	4.89276	-7.46988	2.13312e-05	0.00234808	3.04232
TC1100007453.hg.1	MDK	-1.3703	9.00949	-10.6656	8.76404e-07	0.000186161	6.32774
TC0600008509.hg.1	KCNQ5	-1.37293	5.49325	-7.47852	2.11201e-05	0.00233428	3.05267
TC1400009076.hg.1	MDGA2	-1.37295	4.75714	-8.83814	4.86332e-06	0.000733813	4.57489
TC0100011012.hg.1	RGS1	-1.38531	4.47091	-9.01835	4.05722e-06	0.000633708	4.76165
TC1400009214.hg.1	BMP4	-1.38979	7.07185	-8.44865	7.26895e-06	0.00100432	4.15977
TC2000009646.hg.1	CTSZ	-1.39117	7.37249	-6.96397	3.87699e-05	0.00377819	2.41958
TC1900008932.hg.1	RFPL4AL1	-1.40797	4.97881	-8.3389	8.1618e-06	0.00109857	4.03987
TC1800008750.hg.1	TCF4	-1.41604	9.63734	-11.526	4.25614e-07	0.00010815	7.05593
TC0900011501.hg.1	NR6A1	-1.43196	8.59542	-12.2607	2.3816e-07	6.81615e-05	7.63558
TC0300008088.hg.1	CRYBG3	-1.43317	5.36523	-7.85662	1.37747e-05	0.00164374	3.4971
TC1700009236.hg.1	NA	-1.43424	8.50258	-7.11534	3.23223e-05	0.00331627	2.60931
TC0600013409.hg.1	HIVEP2	-1.455	5.41106	-8.37075	7.89102e-06	0.00107274	4.0748
TC0800010774.hg.1	EYA1	-1.45612	6.08474	-7.85602	1.3784e-05	0.00164374	3.4964
TC1500007143.hg.1	SEMA6D	-1.45918	6.58553	-4.79935	0.000723925	0.0367903	-0.638028
TC1800009268.hg.1	DSC2	-1.47369	5.26816	-6.2225	9.84324e-05	0.00773491	1.44629
TC0600011142.hg.1	H3C8	-1.47807	6.87922	-10.2713	1.24106e-06	0.000249949	5.97452
TC0100016625.hg.1	GLUL	-1.48723	6.9666	-9.2389	3.2629e-06	0.000538499	4.98581
TC1900010479.hg.1	DMKN	-1.50583	9.58679	-11.8401	3.30781e-07	8.90457e-05	7.30826
TC1400007511.hg.1	RAD51B	-1.52606	6.53092	-12.9632	1.40605e-07	4.33139e-05	8.15678
TC0700008292.hg.1	STEAP1	-1.53327	5.44562	-9.23732	3.26795e-06	0.000538499	4.98422
TC1100007110.hg.1	FIBIN	-1.53361	7.45126	-9.98505	1.60897e-06	0.000308072	5.70996
TC0200011054.hg.1	ARMC9	-1.53566	9.29148	-11.1403	5.84849e-07	0.000136233	6.73642
TC1900011758.hg.1	APOE	-1.55979	9.58166	-10.8812	7.28001e-07	0.000163208	6.51547
TC0700011675.hg.1	SEMA3D	-1.57866	8.62018	-10.108	1.43804e-06	0.000281287	5.8245
TC0900010370.hg.1	TRPM3	-1.59236	6.34942	-12.2236	2.45068e-07	6.94078e-05	7.60716
TC0100015867.hg.1	S100A3	-1.62091	7.61176	-7.90088	1.31157e-05	0.00159911	3.54802
TC1300006919.hg.1	FREM2	-1.64654	6.31396	-8.76838	5.22087e-06	0.000763226	4.50171
TC0100016822.hg.1	KCNT2	-1.65264	5.16158	-9.0694	3.85624e-06	0.000616749	4.81396
TC1200009985.hg.1	GSG1	-1.66868	6.59649	-9.17424	3.47659e-06	0.000559791	4.92059
TC1800007298.hg.1	LIPG	-1.67817	5.8936	-12.175	2.54429e-07	7.07148e-05	7.56988
TC0200014819.hg.1	SCN9A	-1.69184	5.47477	-9.92009	1.70809e-06	0.000320284	5.64894
TC1100008994.hg.1	C11orf87	-1.69426	7.96118	-12.9518	1.41783e-07	4.33139e-05	8.14856
TC0200012559.hg.1	NRXN1	-1.71183	7.73734	-13.5862	8.99785e-08	3.02028e-05	8.5942
TC0700010334.hg.1	AGMO	-1.74031	4.89939	-6.85095	4.44887e-05	0.00420002	2.27598
TC0300012718.hg.1	PLOD2	-1.75828	7.03692	-8.77151	5.20427e-06	0.000763226	4.50499
TC2000008381.hg.1	JAG1	-1.76628	7.07139	-11.6896	3.72972e-07	9.9419e-05	7.18821
TC1700010997.hg.1	HOXB9	-1.76743	9.5429	-14.4805	4.89268e-08	1.88493e-05	9.18463
TC0100008815.hg.1	IFI44L	-1.77149	5.08736	-10.0726	1.48516e-06	0.000288429	5.79163
TC0200007261.hg.1	QPCT	-1.78185	7.71439	-11.6085	3.98117e-07	0.00010309	7.12288
TC0400008134.hg.1	MMRN1	-1.78962	9.55634	-12.5187	1.95659e-07	5.78237e-05	7.83056
TC0X00009917.hg.1	EDA2R	-1.81638	6.67107	-15.1732	3.12373e-08	1.24899e-05	9.61419
TC0300009194.hg.1	SUCNR1	-1.84265	5.41112	-8.85707	4.77096e-06	0.000724679	4.59467
TC0300008086.hg.1	ARL6	-1.87077	7.14189	-10.7279	8.30369e-07	0.000182072	6.38238
TC0100007457.hg.1	LIN28A	-1.87348	9.60402	-16.6582	1.26839e-08	7.03803e-06	10.4619
TC1800009029.hg.1	CYB5A	-1.90054	5.58278	-12.7466	1.64957e-07	4.98336e-05	7.99933
TC1000010070.hg.1	PRTFDC1	-1.9057	6.49586	-9.18512	3.43959e-06	0.000559791	4.93159
TC0700008868.hg.1	TES	-1.94167	6.19951	-13.5052	9.52573e-08	3.12042e-05	8.53855
TC1200011471.hg.1	NA	-1.94608	8.23969	-14.4112	5.12276e-08	1.90798e-05	9.14038
TC0600013427.hg.1	FUCA2	-1.95513	7.26191	-14.4714	4.92222e-08	1.88493e-05	9.17884
TC1200010022.hg.1	MGP	-1.97515	5.12363	-8.40545	7.60705e-06	0.00104459	4.11273
TC0400009086.hg.1	GUCY1A1	-1.99425	6.5099	-14.2971	5.52801e-08	2.00401e-05	9.06696
TC0500010308.hg.1	CDH10	-2.02808	5.22338	-9.03326	3.99738e-06	0.000628236	4.77695
TC1700006773.hg.1	TMEM88	-2.10311	8.23168	-9.93564	1.68378e-06	0.000317919	5.66357
TC0200014770.hg.1	GCG	-2.11978	8.13383	-13.5472	9.24815e-08	3.06644e-05	8.56743
TC0300014031.hg.1	NA	-2.12791	6.85367	-8.76586	5.23435e-06	0.000763226	4.49905
TC0100008757.hg.1	LHX8	-2.18822	6.89548	-15.3247	2.83882e-08	1.20601e-05	9.70512
TC0X00006631.hg.1	TMSB4X	-2.2167	9.17547	-14.0902	6.35531e-08	2.27361e-05	8.93213
TC1500006643.hg.1	GABRA5	-2.21693	7.69699	-16.4151	1.46236e-08	7.95205e-06	10.3295
TC1800008189.hg.1	POTEC	-2.2317	4.94082	-9.61354	2.27501e-06	0.000409638	5.35582
TC0400007933.hg.1	ANXA3	-2.2331	7.21554	-7.68493	1.6693e-05	0.001907	3.2974
TC0100017310.hg.1	ESRRG	-2.26401	8.00387	-17.4772	7.96375e-09	4.60694e-06	10.891
TC1100006879.hg.1	PARVA	-2.26887	6.95729	-15.493	2.55548e-08	1.13356e-05	9.80485
TC1800009309.hg.1	CBLN2	-2.30326	6.58676	-15.4746	2.5849e-08	1.13356e-05	9.794
TC0300008355.hg.1	BOC	-2.37587	8.49962	-18.0816	5.72284e-09	3.45774e-06	11.1918
TC0300013949.hg.1	SATB1	-2.44658	7.08415	-11.3584	4.88081e-07	0.000118486	6.91843
TC0900011038.hg.1	GRIN3A	-2.49471	6.83688	-11.9067	3.13795e-07	8.53177e-05	7.3609
TC1700010982.hg.1	SKAP1	-2.49823	5.9138	-11.5127	4.3021e-07	0.000108174	7.04515
TC1300008645.hg.1	TRPC4	-2.50828	5.99924	-16.2883	1.57625e-08	8.40326e-06	10.2595
TC1700012279.hg.1	HOXB-AS3	-2.5104	7.42051	-13.4406	9.97099e-08	3.18943e-05	8.49392
TC0400008628.hg.1	SPRY1	-2.55826	10.8835	-21.611	1.00201e-09	8.25567e-07	12.7178
TC1800006827.hg.1	GREB1L	-2.56896	6.23926	-19.5889	2.62166e-09	1.76726e-06	11.8885
TC0700009145.hg.1	MEST	-2.64992	8.45995	-13.8473	7.50382e-08	2.55027e-05	8.77099
TC2100007821.hg.1	ADAMTS1	-2.65541	6.94373	-15.5306	2.49641e-08	1.13125e-05	9.82699
TC1300009348.hg.1	SPRY2	-2.6988	8.10856	-19.915	2.23103e-09	1.5963e-06	12.03
TC0400012245.hg.1	GASK1B	-2.70644	7.48052	-15.5453	2.47382e-08	1.13125e-05	9.83559
TC0200015128.hg.1	PDE1A	-2.71354	6.29062	-21.3796	1.11364e-09	8.90553e-07	12.6284
TC0X00010399.hg.1	BEX1	-2.74039	7.08615	-11.6346	3.89822e-07	0.000101912	7.14397
TC0X00010840.hg.1	HS6ST2	-2.86519	7.65336	-17.1024	9.82903e-09	5.56753e-06	10.6978
TC0700012416.hg.1	TSPAN12	-2.90614	8.17578	-27.0633	1.09347e-10	1.68027e-07	14.4859
TC1200011493.hg.1	KERA	-2.9964	6.504	-15.2684	2.94133e-08	1.21169e-05	9.67142
TC1300008644.hg.1	POSTN	-3.00607	10.7415	-27.0164	1.11239e-10	1.68027e-07	14.4731
TC0100011064.hg.1	CFH	-3.05943	10.6415	-18.513	4.54896e-09	2.81095e-06	11.3987
TC0900010386.hg.1	CEMIP2	-3.09075	7.72286	-14.4348	5.04301e-08	1.90437e-05	9.15549
TC1200011496.hg.1	DCN	-3.09877	8.91093	-19.5561	2.66496e-09	1.76726e-06	11.8741
TC1100007727.hg.1	FAM111B	-3.33788	5.72356	-15.8031	2.11095e-08	1.04354e-05	9.98537
TC1000007641.hg.1	DKK1	-3.34765	7.66159	-26.1131	1.55623e-10	2.22697e-07	14.2188
TC0400007016.hg.1	SLIT2	-3.34844	7.12709	-15.431	2.65609e-08	1.14629e-05	9.76825
TC1200007686.hg.1	KRT18	-3.37237	6.79234	-15.5588	2.45309e-08	1.13125e-05	9.84355
TC0200016006.hg.1	HTR2B	-3.4065	6.74797	-16.0026	1.87019e-08	9.5148e-06	10.0993
TC0800007185.hg.1	RBPMS	-3.41767	8.64615	-24.0793	3.46133e-10	3.59089e-07	13.5927
TC0600012434.hg.1	ME1	-3.5438	6.50868	-28.0622	7.64266e-11	1.59843e-07	14.751
TC0300008012.hg.1	HTR1F	-3.63504	8.70169	-23.9119	3.7073e-10	3.59993e-07	13.5376
TC0800010382.hg.1	SNAI2	-3.69234	7.81192	-21.9101	8.75614e-10	7.43971e-07	12.8313
TC0300012773.hg.1	TM4SF1	-3.78891	8.74247	-31.484	2.44687e-11	8.316e-08	15.5518
TC0700008928.hg.1	CPED1	-3.84033	6.78844	-24.1997	3.29537e-10	3.58391e-07	13.632
TC0500011352.hg.1	EDIL3	-3.92749	6.43491	-24.2433	3.23742e-10	3.58391e-07	13.6461
TC1100012949.hg.1	IFITM1	-3.97856	9.68617	-29.5842	4.53241e-11	1.12029e-07	15.1265
TC1200011495.hg.1	LUM	-3.99872	8.85255	-33.7166	1.24038e-11	4.81781e-08	15.9976
TC1100012948.hg.1	IFITM2	-4.00064	9.83696	-20.48	1.69685e-09	1.31816e-06	12.2678
TC1100008736.hg.1	NAALAD2	-4.17166	6.73587	-34.4235	1.00956e-11	4.81781e-08	16.1279
TC1200011470.hg.1	DUSP6	-4.19506	8.74101	-29.7679	4.26303e-11	1.12029e-07	15.1696
TC0300011712.hg.1	POU1F1	-4.23686	8.51437	-36.4211	5.76616e-12	4.81781e-08	16.4707
TC1100009657.hg.1	IFITM3	-4.2607	10.5753	-27.6293	8.91243e-11	1.61547e-07	14.638
TC1200008353.hg.1	NTS	-4.56483	7.13874	-22.7137	6.14714e-10	5.76326e-07	13.1257
TC0900007576.hg.1	ANXA1	-4.71322	7.99181	-24.8482	2.53959e-10	3.45245e-07	13.8386
TC0500011347.hg.1	HAPLN1	-4.87832	7.41076	-41.0994	1.73444e-12	2.35788e-08	17.1483

## Sheet: FA_UP
SUPPLEMENTARY TABLE 3. Functional annotation of upregulated genes in RRAS2Q72L knockout A2780 cells
Category	Term	P Value	Genes
GOTERM_BP_DIRECT	GO:0001568~blood vessel development	0.00149245	RAPGEF2, PAX6, ANTXR1, TGFBR2, STRA6
GOTERM_BP_DIRECT	GO:0030574~collagen catabolic process	0.00150116	MMP12, MMP1, COL11A1, MMP3, COL5A2, MMP10
GOTERM_BP_DIRECT	GO:0030325~adrenal gland development	0.00184095	NF1, ARID5B, PBX1, STRA6
GOTERM_BP_DIRECT	GO:0009791~post-embryonic development	0.00268968	SEMA3C, PLEKHA1, ETNK2, ARID5B, GABRG2, FGFR2
KEGG_PATHWAY	hsa00564:Glycerophospholipid metabolism	0.0027473	PCYT1B, ETNK2, PLA2G3, PLA2G4A, PLD1, LPIN2, PLD3
GOTERM_BP_DIRECT	GO:0051932~synaptic transmission, GABAergic	0.00343612	GABRA1, GABRG2, DNM1
GOTERM_BP_DIRECT	GO:0071420~cellular response to histamine	0.00454205	GABRB3, GABRA1, GABRG2
GOTERM_BP_DIRECT	GO:0010976~positive regulation of neuron projection development	0.00628359	BCL11A, SERPINF1, ENC1, RAPGEF2, DMD, EPHA3
GOTERM_BP_DIRECT	GO:0007218~neuropeptide signaling pathway	0.0105779	NPFFR2, CYSLTR2, SORT1, NPY1R, CPE, RAPGEF2
GOTERM_BP_DIRECT	GO:0007399~nervous system development	0.0135684	TTLL7, DLG2, MPPED2, MAB21L2, ENC1, EPHB2, PCDH18, DCLK1, ITM2B, ROBO1
GOTERM_BP_DIRECT	GO:0030199~collagen fibril organization	0.0143338	P4HA1, COL11A1, COL5A2, NF1
GOTERM_BP_DIRECT	GO:0001953~negative regulation of cell-matrix adhesion	0.0160364	BCL6, NF1, THBS1
KEGG_PATHWAY	hsa03320:PPAR signaling pathway	0.017114	FABP3, CPT1A, MMP1, SCD5, SLC27A6
GOTERM_BP_DIRECT	GO:0060021~palate development	0.0176583	GABRB3, PLEKHA1, ARID5B, EPHB2, TGFBR2
GOTERM_BP_DIRECT	GO:0007411~axon guidance	0.0184265	SEMA3C, ETV1, PAX6, ANK3, EPHB2, BMP7, ROBO1
GOTERM_BP_DIRECT	GO:0030902~hindbrain development	0.020418	AHI1, NFIB, BMP7
GOTERM_BP_DIRECT	GO:0035264~multicellular organism growth	0.0209128	PLEKHA1, ETNK2, SLITRK6, ARID5B, FGFR2
GOTERM_BP_DIRECT	GO:0001503~ossification	0.0209128	SPARC, SORT1, COL11A1, COL5A2, BMP7
GOTERM_BP_DIRECT	GO:0007187~G-protein coupled receptor signaling pathway, coupled to cyclic nucleotide second messenger	0.0222771	CCR1, NPY1R, LPAR3, PTH1R
GOTERM_BP_DIRECT	GO:0007413~axonal fasciculation	0.0227746	NCAM2, EPHB2, RTN4
KEGG_PATHWAY	hsa00565:Ether lipid metabolism	0.028648	PLA2G3, PLA2G4A, PLD1, PLD3
GOTERM_BP_DIRECT	GO:0019233~sensory perception of pain	0.0306435	DLG2, MME, NPY1R, PTGS2
GOTERM_BP_DIRECT	GO:0042472~inner ear morphogenesis	0.0306435	FGF9, COL11A1, EPHB2, FGFR2
GOTERM_BP_DIRECT	GO:0008285~negative regulation of cell proliferation	0.0362223	FABP3, BCL6, GPER1, IGFBP3, MXI1, RAPGEF2, PTH1R, EMP3, LBX1, PTGS2, BMP7
GOTERM_BP_DIRECT	GO:0045665~negative regulation of neuron differentiation	0.0370143	PAX6, LBX1, BMP7, PBX1
KEGG_PATHWAY	hsa05202:Transcriptional misregulation in cancer	0.0372415	BCL6, IGFBP3, MMP3, JMJD1C, ETV1, PBX1, TGFBR2
GOTERM_BP_DIRECT	GO:0007612~learning	0.0387049	ATP8A1, EPHB2, PTGS2, STRA6
GOTERM_BP_DIRECT	GO:0014809~regulation of skeletal muscle contraction by regulation of release of sequestered calcium ion	0.038794	GSTM2, DMD
GOTERM_BP_DIRECT	GO:0036152~phosphatidylethanolamine acyl-chain remodeling	0.0390358	PLA2G3, PLA2G4A, PLBD1
KEGG_PATHWAY	hsa04974:Protein digestion and absorption	0.0412234	MME, COL11A1, COL5A2, SLC3A1, PRCP
GOTERM_BP_DIRECT	GO:0006656~phosphatidylcholine biosynthetic process	0.0420716	PCYT1B, SLC44A2, LPIN2
GOTERM_BP_DIRECT	GO:0055010~ventricular cardiac muscle tissue morphogenesis	0.0420716	COL11A1, TNNC1, FGFR2
GOTERM_BP_DIRECT	GO:0009612~response to mechanical stimulus	0.0422021	TXNIP, THBS1, LRP11, TGFBR2
GOTERM_BP_DIRECT	GO:0048661~positive regulation of smooth muscle cell proliferation	0.0440082	PTGS2, THBS1, FGFR2, TGFBR2
GOTERM_BP_DIRECT	GO:0030198~extracellular matrix organization	0.0443216	SPARC, COL11A1, SPOCK2, COL5A2, MFAP2, NF1, THBS1
GOTERM_BP_DIRECT	GO:0002053~positive regulation of mesenchymal cell proliferation	0.0451927	FGF9, FGFR2, TGFBR2
GOTERM_BP_DIRECT	GO:0016525~negative regulation of angiogenesis	0.0477345	SPARC, SERPINF1, NF1, THBS1
GOTERM_BP_DIRECT	GO:0036151~phosphatidylcholine acyl-chain remodeling	0.0483965	PLA2G3, PLA2G4A, PLBD1

## Sheet: FA_DOWN
SUPPLEMENTARY TABLE 1C. Functional annotation of differentially expressed genes (dowregulated subset)
Category	Term	P Value	Genes
GOTERM_BP_DIRECT	GO:0050919~negative chemotaxis	6.67489e-07	FLRT3, SEMA3D, SEMA3A, SEMA6D, ITGAV, SLIT3, SEMA3E, SLIT2
GOTERM_BP_DIRECT	GO:0043407~negative regulation of MAP kinase activity	1.57137e-05	BMP4, RGS2, SPRY4, PAQR3, SPRY2, SPRY1, APOE
GOTERM_BP_DIRECT	GO:0048704~embryonic skeletal system morphogenesis	2.53328e-05	PDGFRA, EYA1, HOXB2, ALX1, HOXB7, HOXB6, HOXB5
GOTERM_BP_DIRECT	GO:0030335~positive regulation of cell migration	2.61582e-05	PDGFRA, CSF1, SEMA3D, SEMA6D, RRAS2, LAMB1, SEMA3E, BMP4, FAM83H, PDGFC, GCNT2, SNAI2, ITGAV
GOTERM_BP_DIRECT	GO:0001755~neural crest cell migration	5.85878e-05	ERBB4, SEMA3D, SEMA3A, SEMA6D, HTR2B, SEMA3E, ALX1
GOTERM_BP_DIRECT	GO:0043401~steroid hormone mediated signaling pathway	0.00022409	BMP4, NR6A1, RARB, NR1D2, ESRRG, NR2F2, NR2C1
GOTERM_BP_DIRECT	GO:0045944~positive regulation of transcription from RNA polymerase II promoter	0.00049004	FOXC1, BEX1, TXK, AGAP2, MEOX2, ETS2, HEY1, TRPS1, HES1, ALX1, PITX2, EGR1, POU1F1, JAG1, EYA1, CDKN2A, LUM, LMO4, NRG1, ESRRG, DCN, BMP4, HOXB9, NR6A1, PAX9, RARB, TFAM, TCF4, SKAP1, HOXB5
GOTERM_BP_DIRECT	GO:0008652~cellular amino acid biosynthetic process	0.000605703	FOLH1, FOLH1B, NAALAD2, BCAT1, GLUL
GOTERM_BP_DIRECT	GO:0007155~cell adhesion	0.00070974	POSTN, PCDH10, LAMB1, PARVA, PCDH17, HAPLN1, COL19A1, VCAN, MMRN1, BOC, ITGA8, ITGAV, HES1, CD36, EDIL3, DSC2, FREM2, DDR2
GOTERM_BP_DIRECT	GO:0007519~skeletal muscle tissue development	0.00104986	CAV1, NR2F2, MEOX2, BVES, DCN, COL19A1
GOTERM_BP_DIRECT	GO:0009952~anterior/posterior pattern specification	0.00138705	HOXB9, HOXB2, ALX1, NR2F2, HOXB7, HOXB6, HOXB5
GOTERM_BP_DIRECT	GO:0070374~positive regulation of ERK1 and ERK2 cascade	0.00148063	BMP4, PDGFRA, ERBB4, PDGFC, GCNT2, HTR2B, NOX4, SPRY2, GCG, CD36
GOTERM_BP_DIRECT	GO:0007507~heart development	0.00201712	FOXC1, GJA1, ERBB4, FLRT3, TRPS1, HTR2B, BVES, BICC1, FREM2, ZFP36L1
GOTERM_BP_DIRECT	GO:0001657~ureteric bud development	0.00259198	BMP4, FOXC1, RARB, SPRY1, SLIT2
GOTERM_BP_DIRECT	GO:0034446~substrate adhesion-dependent cell spreading	0.00259198	ITGA8, ITGAV, LAMB1, PARVA, BVES
GOTERM_BP_DIRECT	GO:0007420~brain development	0.00259544	FOXC1, ARL6, GABRA5, FOXG1, SELENOP, ITGA8, UNC5C, ATP2B1, HNMT, NES
GOTERM_BP_DIRECT	GO:0014068~positive regulation of phosphatidylinositol 3-kinase signaling	0.00310693	PDGFRA, ERBB4, PDGFC, AGAP2, NRG1, DCN
GOTERM_BP_DIRECT	GO:0030198~extracellular matrix organization	0.00318432	VCAN, POSTN, LUM, ITGA8, ITGAV, LAMB1, DCN, HAPLN1, COL19A1, DDR2
GOTERM_BP_DIRECT	GO:0060449~bud elongation involved in lung branching	0.00462236	BMP4, SPRY2, SPRY1
GOTERM_BP_DIRECT	GO:0034341~response to interferon-gamma	0.00559358	IFITM3, IFITM1, IFITM2, SNCA
GOTERM_BP_DIRECT	GO:0051781~positive regulation of cell division	0.00562923	MDK, PDGFC, HTR2B, VEGFC, PGF
GOTERM_BP_DIRECT	GO:0019934~cGMP-mediated signaling	0.00610137	CD36, APOE, PRKG1
GOTERM_BP_DIRECT	GO:0007275~multicellular organism development	0.00645482	SLC2A14, JAG1, SPRY4, EMP1, MEOX2, EDA2R, TNFRSF10D, PRTG, VCAN, CSRP2, TMEM88, GCNT2, HOXB2, ALX1, HIVEP2, EDIL3, HOXB7
GOTERM_BP_DIRECT	GO:0048843~negative regulation of axon extension involved in axon guidance	0.00702647	SEMA3D, SEMA3A, SEMA6D, SEMA3E
GOTERM_BP_DIRECT	GO:0001525~angiogenesis	0.00734526	JAG1, HEY1, NRXN1, CAV1, VEGFC, ITGAV, THSD7A, TSPAN12, MEOX2, PGF
GOTERM_BP_DIRECT	GO:0035456~response to interferon-beta	0.00776609	IFITM3, IFITM1, IFITM2
GOTERM_BP_DIRECT	GO:2000737~negative regulation of stem cell differentiation	0.00776609	TRIM6, JAG1, HES1
GOTERM_BP_DIRECT	GO:0042476~odontogenesis	0.00781695	BMP4, PAX9, LAMB1, PITX2
GOTERM_BP_DIRECT	GO:0008285~negative regulation of cell proliferation	0.00794556	IFITM1, POU1F1, TES, CDKN2A, VEGFC, BMP4, ADAMTS1, ERBB4, NOX4, SPRY2, RARB, SPRY1, SLIT3, TNS2
GOTERM_BP_DIRECT	GO:0007219~Notch signaling pathway	0.0083705	FOXC1, JAG1, HEY1, GMDS, MDK, SNAI2, HES1
GOTERM_BP_DIRECT	GO:0001937~negative regulation of endothelial cell proliferation	0.00954965	GJA1, CAV1, NR2F2, APOE
GOTERM_BP_DIRECT	GO:0003184~pulmonary valve morphogenesis	0.00961056	BMP4, JAG1, HEY1
GOTERM_BP_DIRECT	GO:0035455~response to interferon-alpha	0.00961056	IFITM3, IFITM1, IFITM2
GOTERM_BP_DIRECT	GO:0043066~negative regulation of apoptotic process	0.0102635	PRNP, ANXA1, PLK2, HTR2B, GCG, SERPINB9, TNFRSF10D, BMP4, KRT18, ERBB4, SPRY2, RARB, IER3, MAD2L1, SNCA
GOTERM_BP_DIRECT	GO:0044344~cellular response to fibroblast growth factor stimulus	0.0104931	POSTN, SNAI2, ZFP36L1, SNCA
GOTERM_BP_DIRECT	GO:0030154~cell differentiation	0.0116587	SLC2A14, BEX1, EYA1, CSF1, TXK, ETS2, PGF, DUSP6, COL19A1, SLC7A5, CSRP2, MDK, MGP, RGS20, THSD7A
GOTERM_BP_DIRECT	GO:0090090~negative regulation of canonical Wnt signaling pathway	0.0126073	EGR1, TMEM88, CAV1, RGS20, SNAI2, APOE, DKK1, BICC1
GOTERM_BP_DIRECT	GO:0045893~positive regulation of transcription, DNA-templated	0.0128075	EGR1, POU1F1, FOXC1, CDKN2A, NR1D2, ESRRG, NR2F2, ETS2, BMP4, MDK, ERBB4, TFAM, TCF4, ALX1, SKAP1, ZNF398
GOTERM_BP_DIRECT	GO:0045669~positive regulation of osteoblast differentiation	0.0132033	BMP4, IFITM1, GJA1, JAG1, DDR2
GOTERM_BP_DIRECT	GO:0009887~organ morphogenesis	0.0133001	TRPS1, PDGFC, PAX9, VEGFC, SLIT3, DCN
GOTERM_BP_DIRECT	GO:0009653~anatomical structure morphogenesis	0.0133001	KRT18, EYA1, FSCN1, MNX1, IER3, HOXB5
GOTERM_BP_DIRECT	GO:0071526~semaphorin-plexin signaling pathway	0.0136381	SEMA3D, SEMA3A, SEMA6D, SEMA3E
GOTERM_BP_DIRECT	GO:0048846~axon extension involved in axon guidance	0.0138156	SEMA3A, SLIT3, SLIT2
GOTERM_BP_DIRECT	GO:0000122~negative regulation of transcription from RNA polymerase II promoter	0.0145091	EGR1, POU1F1, SATB1, CAV1, NR2F2, NR2C1, DKK1, ETS2, BMP4, NR6A1, HEY1, TRPS1, RARB, SNAI2, TCF4, HES1, ALX1, CD36, PITX2, SNCA
GOTERM_BP_DIRECT	GO:0014032~neural crest cell development	0.0161649	FOXC1, SNAI2, NRG1
GOTERM_BP_DIRECT	GO:0003198~epithelial to mesenchymal transition involved in endocardial cushion formation	0.0161649	BMP4, HEY1, SNAI2
KEGG_PATHWAY	hsa04360:Axon guidance	0.0178378	SEMA3D, SEMA3A, SEMA6D, UNC5C, SLIT3, SEMA3E, SLIT2
GOTERM_BP_DIRECT	GO:2001240~negative regulation of extrinsic apoptotic signaling pathway in absence of ligand	0.018579	EYA1, AGAP2, SNAI2, NRG1
GOTERM_BP_DIRECT	GO:0001501~skeletal system development	0.0185953	VCAN, POSTN, FOXC1, TRPS1, ETS2, HAPLN1, COL19A1
GOTERM_BP_DIRECT	GO:0009607~response to biotic stimulus	0.0186714	IFITM3, IFITM1, IFITM2
KEGG_PATHWAY	hsa04510:Focal adhesion	0.0197102	PDGFRA, CAV1, PDGFC, ITGA8, VEGFC, ITGAV, LAMB1, PARVA, PGF
GOTERM_BP_DIRECT	GO:0034375~high-density lipoprotein particle remodeling	0.0213299	APOC1, LIPG, APOE
GOTERM_BP_DIRECT	GO:0001953~negative regulation of cell-matrix adhesion	0.0213299	POSTN, CDKN2A, SEMA3E
GOTERM_BP_DIRECT	GO:0008277~regulation of G-protein coupled receptor protein signaling pathway	0.0213739	RGS2, RGS1, RGS16, RGS20
GOTERM_BP_DIRECT	GO:0033138~positive regulation of peptidyl-serine phosphorylation	0.022082	TRIM6, CAV1, SPRY2, GCG, SNCA
GOTERM_BP_DIRECT	GO:0001764~neuron migration	0.022309	GJA1, TLX3, SEMA3A, NR2F2, PITX2, PRKG1
GOTERM_BP_DIRECT	GO:0045071~negative regulation of viral genome replication	0.0228528	IFITM3, IFITM1, TRIM6, IFITM2
GOTERM_BP_DIRECT	GO:0070848~response to growth factor	0.0241352	ANXA3, LUM, DUSP6
GOTERM_BP_DIRECT	GO:0008283~cell proliferation	0.0250068	FOXC1, NR6A1, CSF1, ERBB4, LIPG, FSCN1, EMP1, GCG, NRG1, BCAT1, GLUL, ZFP36L1
GOTERM_BP_DIRECT	GO:0030334~regulation of cell migration	0.0264477	JAG1, ERBB4, LMO4, UNC5C, PITX2
GOTERM_BP_DIRECT	GO:0008284~positive regulation of cell proliferation	0.0270226	PDGFRA, POU1F1, CSF1, HTR2B, VEGFC, NRG1, PGF, RAD51B, ERBB4, PDGFC, GCNT2, RARB, ITGAV, HES1
GOTERM_BP_DIRECT	GO:0032331~negative regulation of chondrocyte differentiation	0.0270821	BMP4, RARB, SNAI2
GOTERM_BP_DIRECT	GO:0001843~neural tube closure	0.0300381	BMP4, CECR2, LMO4, SHROOM3, ALX1
GOTERM_BP_DIRECT	GO:0046597~negative regulation of viral entry into host cell	0.0301659	IFITM3, IFITM1, IFITM2
GOTERM_BP_DIRECT	GO:0010596~negative regulation of endothelial cell migration	0.0301659	NR2F2, SLIT2, DCN
GOTERM_BP_DIRECT	GO:0030500~regulation of bone mineralization	0.0301659	GJA1, MGP, DDR2
GOTERM_BP_DIRECT	GO:0007156~homophilic cell adhesion via plasma membrane adhesion molecules	0.0342671	PCDH10, CDH10, PCDHB16, ME1, DSC2, PCDHB8, PCDH17
GOTERM_BP_DIRECT	GO:0007411~axon guidance	0.0351755	FLRT3, NRXN1, SEMA3A, BOC, UNC5C, SLIT3, SLIT2
GOTERM_BP_DIRECT	GO:0070588~calcium ion transmembrane transport	0.0356474	GRIN3A, DENND5B, TRPC4, ITGAV, ATP2B1, TRPM3
GOTERM_BP_DIRECT	GO:0014911~positive regulation of smooth muscle cell migration	0.0367245	POSTN, SEMA6D, NOX4
GOTERM_BP_DIRECT	GO:0071385~cellular response to glucocorticoid stimulus	0.0367245	ANXA1, HEY1, ZFP36L1
GOTERM_BP_DIRECT	GO:0007417~central nervous system development	0.0367534	VCAN, TLX3, IL1RAPL2, PDGFC, NES, HAPLN1
GOTERM_BP_DIRECT	GO:0071560~cellular response to transforming growth factor beta stimulus	0.0385945	POSTN, CAV1, NOX4, ZFP36L1
GOTERM_BP_DIRECT	GO:0048844~artery morphogenesis	0.0401901	FOXC1, HES1, APOE
GOTERM_BP_DIRECT	GO:0030879~mammary gland development	0.0401901	HOXB9, CAV1, NRG1
GOTERM_BP_DIRECT	GO:0000132~establishment of mitotic spindle orientation	0.0401901	EYA1, SPRY2, SPRY1
GOTERM_BP_DIRECT	GO:0008544~epidermis development	0.0409589	CRABP2, FABP5, SATB1, EMP1, EDA2R
GOTERM_BP_DIRECT	GO:0043065~positive regulation of apoptotic process	0.0410062	BMP4, ING3, ERBB4, CDKN2A, RARB, NOX4, UNC5C, SLIT2, DUSP6, SNCA
GOTERM_BP_DIRECT	GO:0001822~kidney development	0.0424627	BMP4, ADAMTS1, ITGA8, DCN, TNS2
GOTERM_BP_DIRECT	GO:0001954~positive regulation of cell-matrix adhesion	0.0437739	CSF1, VEGFC, CD36
GOTERM_BP_DIRECT	GO:0042663~regulation of endodermal cell fate specification	0.045045	DKK1, DUSP6
GOTERM_BP_DIRECT	GO:0061309~cardiac neural crest cell development involved in outflow tract morphogenesis	0.045045	JAG1, HES1
GOTERM_BP_DIRECT	GO:0035993~deltoid tuberosity development	0.045045	BMP4, PITX2
GOTERM_BP_DIRECT	GO:0034447~very-low-density lipoprotein particle clearance	0.045045	APOC1, APOE
GOTERM_BP_DIRECT	GO:0061364~apoptotic process involved in luteolysis	0.045045	SLIT3, SLIT2
GOTERM_BP_DIRECT	GO:0021834~chemorepulsion involved in embryonic olfactory bulb interneuron precursor migration	0.045045	SLIT3, SLIT2
GOTERM_BP_DIRECT	GO:0003148~outflow tract septum morphogenesis	0.0474715	BMP4, RARB, PARVA
GOTERM_BP_DIRECT	GO:0033137~negative regulation of peptidyl-serine phosphorylation	0.0474715	CAV1, PAQR3, DKK1
GOTERM_BP_DIRECT	GO:0009617~response to bacterium	0.0474715	CAV1, FUCA2, SERPINB9
GOTERM_BP_DIRECT	GO:0001666~response to hypoxia	0.0482899	EGR1, POSTN, CAV1, VEGFC, NOX4, PLOD2, PGF
