# Supplementary material for: Characterization of mutant versions of the R-RAS2/TC21 GTPase found in tumors
Source: Oncogene. 2022 Dec 7;42(5):389–405. doi: 10.1038/s41388-022-02563-9 (PMC9883167; doi:10.1038/s41388-022-02563-9)
Supplement: Supplementary file 5 — Raw Data [file 41388_2022_2563_MOESM5_ESM.xlsx]

## Sheet: Figure 1
FIGURE 1B: Foci count
We include P values of each sample relative to the parental cell line ('None')								(n=3)
WT	G23V	Q72L	G23S	A70T	G23C	G23A	G24D	Q72H	G24V	G24C	P45R	D44E	A158V	E48D	K159Q	D8N	K53M	Y105C	R117C	R147Q	M162V	A167T	K177T	None
0	139.5	140	81	90	72	82.5	58.5	72	31.5	33	7	3	0	0	0	0	0	0	0	0	0	0	0	0
0	130.4	120	86.4	80.8	83.2	67.2	72.8	63.2	52	26.4	6	2	1	0	0	0	0	0	0	0	0	0	0	0
0	109.6	112	89.6	73.6	84.8	76.8	69.6	63.2	45.6	30.4	5	3	0	0	0	0	0	0	0	0	0	0	0	0
0											4	2	1											0
ns	***	***	***	***	***	***	***	***	***	***	ns	ns	ns	ns	ns	ns	ns	ns	ns	ns	ns	ns	ns	ns
>0.9999	<0.0001	<0.0001	<0.0001	<0.0001	<0.0001	<0.0001	<0.0001	<0.0001	<0.0001	<0.0001	0.8840	0.9990	0.9999	>0.9999	>0.9999	>0.9999	>0.9999	>0.9999	>0.9999	>0.9999	>0.9999	>0.9999	>0.9999	>0.9999	P value (1-way ANOVA, Dunnett's multiple comparisons test)
FIGURE 1C: Signaling in NIH3T3 cells				(n=3)
FIGURE 1D: Quantification signaling in NIH3T3 cells (gels 1C)
Fold change (used for generating the data matrix for the heatmap)
	EV	WT	G23A	G23C	G23S	G23V	G24C	G24D	G24V	D44E	P45R	E48D	A70T	Q72H	Q72L	R147Q	A158V	K159Q	A167T
pERK	1.90999	1	1.53287	3.57829	2.14425	3.18668	2.18337	2.10586	1.6669	2.81045	1.47063	2.23087	1.89478	2.47425	2.14525	6.25883	1.09066	2.74428	3.89351
pAKT(Thr)	0.729269	1	2.63753	2.78575	4.13984	4.3915	3.05138	5.37649	4.00024	1.99041	2.11463	2.20343	2.27454	2.22148	3.79717	1.35451	1.66918	1.55915	1.38167
pAKT(Ser)	0.936315	1	3.42614	3.7324	4.13778	4.29303	2.38171	3.52145	2.788	1.33523	1.25832	1.13577	2.40433	2.47109	3.06399	1.07417	1.68321	1.39052	1.44987
pS6RP	1.90259	1	8.18898	9.96366	10.3347	9.83225	8.88964	10.0168	10.0922	5.52852	9.62039	5.57241	6.12681	7.71989	8.92532	3.86688	7.20897	6.38753	2.9183
FIGURE 1E: Correlation analyses (FFA figure 1B vs gels figure 1C)
Signaling data (Figures 1C and 1D) were transformed from 0 to 1.
	pAKT(Thr) + pAKT(Ser)	FFA				pERK	FFA
EV	0.0167731	0			EV	0.130751	0
WT	0.163853	0			WT	0	0
G23A	1.00087	75.5			G23A	0.0668304	75.5
G23C	1.10472	80			G23C	0.371788	80
G23S	1.49606	85.6667			G23S	0.153633	85.6667
G23V	1.7043	126.5			G23V	0.35107	126.5
G24C	0.817892	29.9333			G24C	0.175108	29.9333
G24D	1.57305	66.9667			G24D	0.176742	66.9667
G24V	1.10232	43.0333			G24V	0.0888277	43.0333
D44E	0.313395	2.66667			D44E	0.304906	2.66667
P45R	0.3107	6			P45R	0.0423483	6
E48D	0.285227	0			E48D	0.153611	0
A70T	0.73998	81.4667			A70T	0.122221	81.4667
Q72H	0.798058	66.1333			Q72H	0.341813	66.1333
Q72L	1.25196	124			Q72L	0.204187	124
R147Q	0.228684	0			R147Q	1	0
A158V	0.454007	0.333333			A158V	0.0148969	0.333333
K159Q	0.355614	0			K159Q	0.264917	0
A167T	0.392469	0			A167T	0.600141	0
Correlation test					Correlation test
Spearman r	0.8834				Spearman r	0.07484
p-value	<0,0001	***			p-value	0.7607	ns

## Sheet: Figure 2
FIGURE 2B: WB showing RRAS2 KO in A2780, CAL-51 and COV362 cells
FIGURE 2C: Proliferation rates shown by A2780, COV362 and COV504 cell derivatives
All data are relative to the 0 h
We include P values of each sample relative to the parental cell line
A2780 (left panel)
Time (h)	Parental																		Selected WT
0	0.9528	1.1017	0.9538	0.9917	1.0561	0.9535	1.0265	0.9639	0.994875	0.936112	1.03587	1.03314	1.0559	0.9447	0.8949	0.9697	1.1345	1.0003	1.1114	0.949	0.8998	1.0399	0.9146	1.0135	0.957	1.115	1.016	0.8675	1.0942	1.0223	0.945	0.9266	0.9954	1.133	1.0251	0.9902	0.9393	1.0454	0.8357	1.0909	1.0645	1.0089	1.1258	0.9143	0.9354	1.0245	0.8293	1.1542	0.8769
24	2.2706	2.073	2.4234	2.8788	2.1052	2.2025	2.173	2.3703	2.07721	1.84899	1.7752	1.89136	1.9182	1.8588	1.7017	1.5484	1.6442	1.8358	2.5907	2.3032	2.2719	2.2212	2.3661	2.2402	2.4496	2.3597	2.34	2.7683	2.3072	3.1497	1.7826	1.8582	1.9236	2.0143	2.245	1.88	2.3991	2.5765	2.5388	2.1131	2.3154	2.3828	3.255	2.5111	2.4532	2.8831	2.3995	2.2635	2.3612
48	5.382	4.4263	5.7411	5.128	4.4059	4.4798	3.9505	4.6449	3.75128	3.84558	4.09156	3.9385	4.5474	3.9591	3.8154	3.3727			6.9333	5.7922	6.552	6.0037	4.9929	5.9383	4.8221	5.4066	6.4556	4.6112	4.9926	6.6604	4.3206	3.9077	3.6878	5.1649	6.1141	4.4057	4.9146	5.3988	5.5458	4.2195	4.4258	5.4532	4.3886	3.4811	3.5857	4.9209	5.3272	4.4371	4.3011
72	9.2068	8.9606	8.5333	9.4307	7.8818	8.2373	8.1339	8.9239	7.31261	9.07687	7.70892	12.0191	7.6634	8.0965	7.4219	7.9067	8.0064	7.4679	11.3922	11.8361	11.6603	11.5575	10.5934	9.1753	9.3577	10.7437	10.7808	14.2665	12.8144	12.8644	8.5355	9.6903	8.2165	10.0915	12.7881	12.5002	13.6997	14.9313	11.4618	11.2992	11.5689	11.397	10.5111	9.8408	9.5835	10.814	12.6695	12.3486	12.5929
96	8.437	9.1669	9.5212	9.2418	5.6932	6.7545	6.7292	6.5919	7.87291	9.80116	9.7711	9.53058							8.7777	9.5374	11.8182	19.7825	7.043	8.0321	9.7033	9.4579	11.9297	10.5135	11.9203	11.5514	10.2409	11.7298	11.1188	11.5065	12.9524	11.0025	14.1708	11.9666	6.3947	7.155	8.2605	6.88	6.9009	6.8163	5.9365	7.0434	8.6814	8.5124	8.7408
COV362 (middle panel)
Time (h)	Parental				Selected WT																			KO																				P value (2-way ANOVA, Tukey's multiple comparisons test)
0	0.9958	1.0235	1.0344	0.9463	1.2569	0.9169	0.8275	0.9987	0.9784	0.9818	1.0752	0.9647	0.9701	0.9891	0.9756	1.0651	1.0107	1.0685	1.0157	0.9052	1.0707	0.9352	0.9942	1.0133	0.9745	1.0122	1.0152	1.0166	0.9444	1.0237	1.0557	0.9711	1.1081	0.865	0.9564	1.0113	1.0552	0.977	1.026	0.947	1.084	0.943			0h		24h		48h
24	1.2963	1.277	1.2517		1.1159	1.0113	1.0668		1.3018	1.2449	1.3087		1.308	1.3311	1.2972		1.2666	1.181	1.5245		1.2384	1.1673	1.119	1.2746	1.2982	1.2617	1.1002	1.1342	1.086	1.1611	1.3311	1.2787	1.3324		1.2487	1.2268	1.1925	1.3132	1.1327	1.163	1.2223	1.2091		Parental vs. Selected WT	>0.9999	ns	0.9891	ns	0.9204
48	1.4822	1.5172	1.5269		1.3035	1.1549	1.2091		1.4613	1.4396	1.4932		1.3148	1.403	1.4261		1.4996	1.412	1.4658		1.6127	1.5872	1.5523	1.6124	1.6807	1.7277	1.2828	1.372	1.3565	1.6439	1.6494	1.6763	1.6844	1.7649	1.6082	1.5739	1.7496	1.7605	1.2526	1.3447	1.3737	1.3355		Parental vs. KO	>0.9999	ns	0.9771	ns	0.9898
72	2.041	2.0724	2.0616		1.5176	1.5189	1.6134		1.9647	2.0068	1.926		1.9444	1.9607	1.9172		1.9348	1.9597	1.9557		1.9038	2.0836	2.0944	2.0749	2.1267	2.0926	1.7373	1.7416	2.2867	1.5179	2.2351	2.2888	2.176		2.105	2.1612	2.201		1.5291	1.4251	1.4238	1.6859
96	2.4864	2.5975	2.5009		1.772	1.7897	1.9975		2.3314	2.2961	2.5558		2.1791	2.3948	2.3569		2.4566	2.594	2.4914		2.5787	2.3439	2.7652	2.4621	2.4833	2.4739	1.9299	1.8223	1.6807		2.6756	2.869	2.6904	2.9335	2.7746	2.9887	3.1232		1.649	2.0204	1.9743
COV504 (right panel)
Time (h)	Parental						Selected WT						KO													P value (2-way ANOVA, Tukey's multiple comparisons test)
0	0.8979	0.9917	0.9488	0.9703	1.0051	1.1861	1.1334	0.9199	1.1152	1.1122	1.0504	0.6689	0.7581	1.1958	1.053	0.9044	1.0379	1.0507	1.0797	1.0027	1.0833	1.1957	0.9229	0.7157			0h		24h		48h		72h		96h
24	0.9663	1.0413	1.0078	1.1204	1.1284	1.2397	1.1415	1.1931	1.1182	1.1273	1.1091	0.7185	0.9021	0.9926	0.9752	0.9625	1.0542	1.0646	1.1134	1.1851	1.1506	1.0859	1.1833	0.7936		Parental vs. Selected WT	>0.9999	ns	0.9807	ns	0.9501	ns	0.7312	ns	0.4078	ns
48	1.2021	1.3455	1.2356	1.4608	1.2276	1.2075	1.3985	1.3662	1.3044	1.2306	1.349	0.8743	1.0948	1.305	1.197	1.3665	1.3166	1.3502	1.341	1.4216	1.612	1.4269	1.3587	0.9717		Parental vs. KO	>0.9999	ns	0.8127	ns	0.8921	ns	0.8402	ns	0.1657	ns
72	1.2772	1.3764	1.379	1.5023	1.5881	1.3817	1.6141	1.5959	1.5261	1.4876	1.5261	1.1415	1.3131	1.5267	1.298	1.4617	1.5697	1.5906	1.2817	1.6581	1.6147	1.2613	1.6191	1.3136
96	1.8106	2.2006	1.899	1.7369	1.9567	1.8039	2.2425	2.0057	2.03	1.9602	2.0037	1.8226	2.3406	2.0317	1.8994	2.0584	2.1989	2.0201	2.0868	2.1019	1.9708	1.961	2.0071	1.7591
FIGURE 2E: Quantification of the tumors formed upon orthotopic injection of A2780 cell clones.
	Tumor weight (g)																P value (Mann-Whitney test)
Parental	0.45	0.61	1.49	0.34	1.05	0.2	0.64	0.27	0.64	0.47	0.32	0.27
KO	0.27	0.19	0.05	0.1	0.23	0.24	0.2	0.09	0.22	0.09	0.4	0.03	0.24	0.13	0.15	0.12	<0.0001	***
FIGURE 2F: WB showing phosphorylation of the indicated proteins.
FIGURES 2G, 2H and 2I: Quantification of the phosphorylation levels of the indicated proteins.
All data are relative to the parental cell line in each independent experiment
We include P values of each sample relative to the parental cell line
A2780 cells (Figure 2G)
p-MEK1		p-ERK1/2		p-AKT (T308)		p-AKT (S473)			P value (Mann-Whitney test)
Parental	KO	Parental	KO	Parental	KO	Parental	KO		p-MEK1	0.004	**
1	0.307625	1	0.63345	1	0.5172	1	0.4041		p-ERK1/2	0.004	**		(n=4)
1	0.28723	1	0.36366	1	0.4612	1	0.5635		p-AKT (T308)	0.004	**
1	0.53984	1	0.676688	1	0.6852	1	0.7377		p-AKT (S473)	0.004	**
1	0.530804	1	0.63908	1	0.4366	1	0.7824
	0.413925		0.561138		0.7221		0.6435
	0.323211		0.40638		0.4667		0.5175
	0.403515		0.694418		0.594515		0.602158
	0.21765		0.363617		0.204224		0.314544
CAL-51 cells (Figure 2H)
p-ERK1/2		p-AKT (T308)		p-AKT (S473)			P value (Mann-Whitney test)
Parental	KO	Parental	KO	Parental	KO		p-ERK1/2	0.0238	*			(n=3)
1	0.798943	1	0.935705	1	0.960005		p-AKT (T308)	0.0238	*
1	0.483568	1	0.763201	1	0.826616		p-AKT (S473)	0.0238	*
1	0.654007	1	0.798943	1	0.750869
	0.710176		0.579529		0.775538
	0.778988		0.51909		0.818472
	0.762584		0.710176		0.633854
COV362 cells (Figure 2I)
p-ERK1/2		p-AKT (T308)		p-AKT (S473)			P value (2-way ANOVA, Sidak's multiple comparisons test)
Parental	KO	Parental	KO	Parental	KO		p-ERK1/2	>0.9999	ns
1	0.820547	1	1.03938	1	1.03223		p-AKT (T308)	0.090	ns
1	0.953328	1	1.2193	1	1.08543		p-AKT (S473)	0.5182	ns			(n=3)
1	0.899631	1	1.35976	1	0.903107
1	1.13306	1	1.06831	1	1.00183
1	0.99956	1	1.02595		1.3191
1	1.0639		1.12712		1.1782
	1.01078		1.36447		1.2222
	0.909593		1.23551
	1.18302		1.22701
[truncated: 114 more columns]

## Sheet: Figure 4
FIGURE 4B: Quantification of adhesive area per cell in A2780 Parental and KO#20 derivative cells - File ('Vinculin quantitation Exp 03_03')
We include P values of each sample relative to the parental cell line							(n=3)
Cell line	Adhesive area/cell (a.u.)
Parental	0.467	0.902	0.662	0.349	0.155	0.297	0.414	0.2715	0.529	0.194	0.341	0.729	0.2786	0.389	0.646	0.011	0.51	0.078	0.4425	0.479	0.485	0.113	0.825	0.413	0.39	0.856	1.266	0.076	0.336	0.593	0.03	0.502	0.246	0.573	0.444	0.733	0.76	0.939	0.579	0.229	0.119	1.145	0.075	0.227	0.098	0.122	0.129	0.119	0.133
KO#20	0.24	0.235	0.026	0.055	0.224	0.235	0.17	0.074	0.338	0.016	0	0.026	0.184	0.234	0.045	0.346	0.038	0.053	0.121	0.267	0.044	0.009	0.337	0.031	0.267	0.215	0.095	0.1225	0.0553333	0.047	0.119	0	0	0.124	0.058	0.118	0	0	0.086	0	0.278	0.351	0.01	0.233	0	0.019	0.298	0.1455	0
FIGURE 4D: Quantification of adhesive area per cell in CAL-51 and RRAS2 KO derivative cells - File ('Cell adhesion CAL-51 April-May 2021')
We include P values of each sample relative to the parental cell line							(n=3)
Cell line	Adhesive area/cell (a.u.)																				P value (Unpaired t test)
CAL-51	0.174	0.358	0.1	0.303333	0.176571	0.151125	0.109368	0.0693922	0.291333	0.110444	0.122348	0.060093	0.148	0.186417	0.155889	0.119625	0.265133	0.329429	0.1725	0.298857	*	0.0174
RRAS2 KO	0.1275	0.124	0.0842857	0.216857	0.10396	0.195375	0.0466471	0.126125	0.114692	0.221105	0.11	0.113	0.076	0.126538	0.09876	0.1472	0.0768723
FIGURE 4E: Quantification of adhesion experiments in A2780 and RRAS2 KO derivative cells - File ('Cell adhesion definitive analysis')
We include P values of each sample relative to the parental cell line							(n=3)
Time	A2780																							RRAS2 KO																						P value (2-way ANOVA, Sidak's multiple comparisons test)
1 h	0.727286	0.863356	0.681934	0.805527	0.772774	0.82958	0.808526	0.834103	0.80071	0.542757	0.711285	0.765808												0.542078	0.561833	0.523113	0.576353	0.615906	0.635118	0.426331	0.661494	0.542895	0.747608	0.71379												***	0.0002
2 h	0.853021	0.931821	0.779389	0.918377	0.883802	0.91222	0.994882	0.975947	1.00205	0.998934	1.19716	1.14671	1.01216	0.93384	0.801992									0.58712	0.606875	0.605689	0.788588	0.848945	0.84845	0.6063	0.676932	0.690493	1.01746	0.778721	0.820204	0.826517										***	<0.0001
6 h	0.921056	0.970145	1.1088	1.03679	0.890906	1.07231	0.952848	0.955232	1.09192	1.0174	0.971853	1.07114	0.939611	0.940497	0.955417	1.10409	0.976963	0.99795	1.02509	1.04662	0.936363	1.01389	1.00312	0.963256	1.02726	1.00948	0.838555	0.937005	0.794677	1.0749	1.13042	0.873005	1.08885	1.03009	1.00805	0.830019	1.12682	1.04316	1.01053	1.00395	0.985517	1.05845	0.96658	1.00344	0.971531	ns	0.9777
FIGURE 4F: Quantification of adhesion experiments in CAL-51 and RRAS2 KO derivative cells - File ('Cell adhesion CAL-51 April-May 2021')
We include P values of each sample relative to the parental cell line							(n=3)
Time	CAL-51																				RRAS2 KO																				P value (2-way ANOVA, Sidak's multiple comparisons test)
1 h	1.05492	1.32311	1.32212	0.807521	0.891681	1.08089	0.781438	0.853224	0.955358	1.35361	0.992536	0.952542	0.61245	0.862419	0.774367	0.888345	0.912957	0.736495	0.718531	0.968432	1.10944	0.831061	0.892438	0.680132	0.474867	0.750043	0.673872	0.66152	0.632167	0.902847	0.786885	0.605224	0.589233	0.832331	0.52013	0.819991	0.652286				***	<0.0001
6 h	1.13805	1.03513	0.86195	0.964869	0.963979	1.03884	1.01064	0.98654	1.08604	1.1221	0.848895	0.942966	1.03216	0.881497	1.06494	1.0214	1.06723	0.926166	1.1132	0.893409	1.15453	0.74589	1.08783	1.01174	0.799451	0.95591	1.1309	1.11374	0.847051	0.997536	1.09085	1.06456	1.15379	0.99275	0.907605	0.945858	0.908369	0.998792	1.15824	0.934599	ns	0.9999
FIGURE 4G: Quantification of adhesion experiments in COV362 and RRAS2 KO derivative cells - File ('Cell adhesion in COV362. May 2021')
We include P values of each sample relative to the parental cell line							(n=3)
Time	COV362									RRAS2 KO																		P value (2-way ANOVA, Sidak's multiple comparisons test)
1 h	0.59045	0.820111	0.61622	0.702433	0.795384	0.766064	0.435707	0.611434	0.558475	0.837451	0.589077	0.758778	0.79887	0.672633	1.17287	0.302272	0.580564	0.461296	0.558866	0.71312	0.978168	0.789474	0.940308	0.801669	0.506641	0.671094	0.862745	ns	0.6885
6 h	0.783729	0.940627	1.27564	0.879601	1.07236	1.04803	0.828686	1.13621	1.03511	0.806242	1.04811	1.14564	0.87235	1.12765	1.09235	0.830459	0.96992	1.19962	0.757805	1.19792	1.04428	0.968549	0.939024	1.09243	0.814042	1.09361	1.09235	ns	>0.9999
[truncated: 19 more columns]

## Sheet: Figure 6
FIGURE 6A: Validation of microarray data
ITGA5
Cell line
Parental	1.39474	2.07628	1.53901	1.22	1.88688	1.93254	P value (Unpaired t test)
KO#20	1	1	1	1	1.04355		**	0.0019	(n=5)
ITGA8
Cell line
Parental	5.12482	4.66055	2.97317	5.73781	6.76458		P value (Unpaired t test)
KO#20	1	1.11729	1.52838	1	1		***	0.0003	(n=5)
ITGA7
Cell line
Parental	1.06844	1	1	1			P value (Unpaired t test)
KO#20	2.13835	2.06838	2.25246	4.92117	2.17		*	0.0308	(n=4)
ITGAV
Cell line
Parental	1.54168	1	1	2.22839	1	2.1901	2.14801	P value (Unpaired t test)		(n=7)
KO#20	1.04319	1.1235	2.55266	2.0548	1.81693	1	1.79938	ns	0.9009
FIGURE 6C: Validation of microarray data
ITGAV
Cell line
Parental	0.0855222	0.0829488	0.0928219	0.0871953	0.0913038	0.0921201	0.0908202	P value (Unpaired t test)		(n=7)
KO#20	0.0392536	0.0386762	0.038309	0.0414759	0.0409158	0.0377894	0.0414241	****	<0.0001
FIGURE 6D: Validation of microarray data
LAMB1
Cell line
Parental	17.8271	11.5514	10.0283	7.51879	35.4202		P value (Unpaired t test)		(n=5)
KO#20	1.22391	1.29684	1.42109	1	3.28183		*	0.0189
PARVA
Cell line
Parental	5207.95	2790.87	3003.65	3170.51	3240.5		P value (Unpaired t test)		(n=5)
KO#20	5.46985	1.13249	1	12.3206	3.58258		****	<0.0001
CLDN1
Cell line
Parental	6.69925	7.10828	9.8287	14.9648	27.2371		P value (Unpaired t test)		(n=5)
KO#20	1	1.6529	2.1795	2.09871	5.02109		**	0.0079
CLDN6
Cell line
Parental	47.6036	47.0134	61.606	36.0893	228,492025*		P value (Unpaired t test)		(n=5)	In blue: outliers
KO#20	1.48401	1	1.48195	3.63385	8.32529		****	<0.0001
FIGURE 6E: Validation of microarray data
MMP1
Cell line
Parental	1.36131	1	1	1			P value (Unpaired t test)		(n=5)
KO#20	32.3681	21.8794	94.5169	56.9451	19.4204		*	0.0281
MMP3
Cell line
Parental	1.21588	1	1.10496	1	1		P value (Unpaired t test)		(n=5)
KO#20	28.0417	35.6171	158.408	74.2079	39.0974		**	0.0079
MMP10
Cell line
Parental	1	1.36368	1.08937	1	1		P value (Unpaired t test)		(n=5)
KO#20	35.6171	26.7692	85.657	37.0269	28.1		**	0.0053
MMP12
Cell line
Parental	1	1.0101		1	1		P value (Unpaired t test)		(n=5)
KO#20	45.1608	41.9617	494.217	228.255	67.0423		*	0.0159
FIGURE 6F: Validation of microarray data
							(n=4)
FIGURE 6G: Validation of microarray data
p-p65
Cell line (stimulation time with TNFa)
Parental	R	0`	5`	10`	20`		(n=4)
	0	0	1	1.25065	0.939704
	0	0	1	0.980323	0.586514
	0	0	1	1.70225	1.07294
	0	0	1	1.51402	0.712
KO#20	R	0`	5`	10`	20`
	0	0	0.450939	0.376254	0.337214
	0	0	0.441799	0.664558	0.430608
	0	0	0.572643	1.10428	0.676488
	0	0	0.768129	0.98634	0.74416
P value (Unpaired t test)	ns	ns	**	*	ns
			0.0011	0.0438
FIGURE 6H: Validation of microarray data
IFITM1
Cell line
Parental	98.8042	98.2919	109.592	91.996	232,083476*	25.2653	75.4787	32.0666	P value (Unpaired t test)			In Blue: outlier		(n=8)
KO#20	1.43594	1	1.12155	5.01066	7.93648	2.68238	3.47008	1	****	<0.0001
IFITM2
Cell line
Parental	18.0634	51.0734	55.1963	106.3	20.696	59.4674	86.3426		P value (Unpaired t test)					(n=7)
KO#20	1	1.56699	1	1.24315	1.18466	2.12089	1.0274		***	0.0006
IFITM3
Cell line
Parental	8.38319	42.4443	33.8832	66.3029	40.5262	51.6976	39.383		P value (Unpaired t test)					(n=7)
KO#20	1	1.85446	1.00765	1	1.67652	1.92808	1		****	<0.0001
FIGURE 6I: Validation of microarray data
Cell line
Parental	IFN R	IFN 0	IFN 1h	IFN 2h	IFN 18h	IFN 24h		(n=1)
	19.9042		9.24709			66.7641
	12.3291		12.9601			62.9441
KO#20	IFN R	IFN 0	IFN 1h	IFN 2h	IFN 18h	IFN 24h
	0.752102		2.44359			2.01112
	1		1.08448			2.24389

## Sheet: Figure 7
FIGURE 7C: Quantification OCR parameters from A2780 and RRAS2 KO cells (graph from the inhibitors experiments) - File 'Seahorse with inhibitors analysis'
We include P values of each sample relative to the parental cell line ('A2780')							(n=3)
Time (min)	A2780											RRAS2 KO											P value
Basal respiration	259.141	299.384	282.822	239.342	195.737	210.525	156.469	319.04	335.423	289.234	252.653	157.989	174.829	167.443	86.1058	54.9269	39.8632	12.3536	175.886	164.625	182.531	153.59	***	<0.0001	Mann-Whitney test
Maximal respiration	520.312	498.764	343.915	219.568	182.426	165.161	131.97	513.11	546.91	413.638	343.202	226.356	224.26	243.439	43.0131	22.4508	21.1395	189.785	284.456	258.925	235.88		**	0.007	Unpaired t-test
Proton leak	101.697	104.785	111.926	68.7226	45.8451	59.6846	45.7533	115.505	126.769	104.741	91.3088	54.0792	62.5358	58.3954	26.1828	8.90779	9.48344	61.5187	58.3314	59.9471	53.7012		**	0.0062	Mann-Whitney test
ATP production	157.444	194.598	170.896	170.619	149.891	150.84	110.716	203.535	208.655	184.493	161.345	103.91	112.294	109.047	59.923	46.0191	30.3798	34.1451	114.367	106.293	122.584	99.8888	***	<0.0001	Mann-Whitney test
Spare respiratory capacity	261.171	199.38	61.0926	199.793	169.116	119.797	107.471	194.07	211.487	124.405	90.5488	68.3667	49.4306	75.9966	2.4157	108.57	94.3004	53.3495	36.1951				***	0.0009	Unpaired t-test
FIGURE 7D: Quantification OCR parameters from CAL-51 and RRAS2 KO cells (graph from the inhibitors experiments) - File 'CAL-51 analysis combined'
We include P values of each sample relative to the parental cell line ('CAL-51')							(n=4)
Time (min)	A2780																		RRAS2 KO																	P value
Basal respiration	90.6503	38.5344	15.5343	24.0994	78.6175	76.665	24.0768	69.2945	203.39	225.109	179.076	174.478	68.1398	72.3814	55.1645	166.556	216.513	191.836	91.2332	97.241	36.0775	24.7256	10.0741	89.6929	99.6766	101.244	106.315	35.3083	47.0774	54.1918	34.1264	118.072	118.896	113.037	94.0251	*	0.0484	Mann-Whitney test
Maximal respiration	131.845	59.1959	24.508	33.4625	127.511	128.244	41.9828	111.659	324.314	302.452	226.925	239.695	116.095	113.683	90.3328	217.778	325.746	284.343	127.617	123.208	53.1098	33.1252	10.0345	139.091	130.081	126.177	135.8	42.9419	63.0584	69.4665	46.3898	149.369	154.008	149.877	128.845	*	0.0105	Mann-Whitney test
ATP production	56.1702	21.7822	9.36669	11.5718	54.615	55.8101	15.3843	46.6038	144.258	150.519	121.535	119.485	44.0998	50.2377	37.1357	94.7744	122.168	107.457	53.0943	59.8476	22.2671	12.5829	4.73017	56.5852	65.577	69.4146	69.5442	19.552	24.792	29.5695	20.3077	55.1092	46.6436	57.0999	51.6388	***	<0.0001	Unpaired t-test
Spare respiratory capacity	41.1952	20.6615	8.97365	9.36311	48.8936	51.5795	17.906	42.3649	120.923	77.3436	47.8496	65.2174	47.9551	41.3014	35.1684	51.2218	109.233	92.5079	36.3835	25.9671	17.0323	8.39961	-0.0395434	49.3979	30.4044	24.9322	29.4849	7.63359	15.981	15.2747	12.2634	31.2973	35.1118	36.8402	34.8201	***	<0.0001	Mann-Whitney test
FIGURE 7E: Quantification OCR parameters from COV362 and RRAS2 KO cells (graph from the inhibitors experiments) - File 'OCR COV362 combined analysis'
We include P values of each sample relative to the parental cell line ('COV362')							(n=3)
Time (min)	A2780														RRAS2 KO													P value
Basal respiration	34.6	44.01	41.83	42.52	44.24	53.98	43.56	52.16	55.87	40.07	33.41	39.47	37.45	22.12	27.53	27.5	28.32	24	25.57	16.5	21.5	16.54	11.94	21.23	30.73	26.32	19.28	***	<0.0001	Unpaired t-test
Maximal respiration	27.89	37.15	37.03	35.55	31.6	96.09	87.09	86.3	157.53	73.41	64.21	76.72	79.82	18.59	27.23	26.29	25.69	24.49	22.23	21.81	17.06	25.07	17.87	25.48	25.73	26.11	16.79	***	<0.0001	Mann-Whitney test
Proton leak	25.44	30.77	28.83	28.53	30.03	17.51	17.04	20.11	26.95	24.1	18.84	22.49	22.95	20.09	23.81	21.67	21.12	18.83	22.31	11.07	14.68	9.84	8.62	14.73	27.59	21.41	17.24	**	0.0073	Unpaired t-test
ATP production	9.16	13.24	13	13.99	14.22	36.46	26.53	32.05	28.92	15.97	14.56	16.98	14.51	2.04	3.72	5.83	7.2	5.17	3.26	5.43	6.82	6.71	3.32	6.49	3.14	4.91	2.05	***	<0.0001	Mann-Whitney test
Spare respiratory capacity	42.11	43.53	34.14	101.66	33.35	30.8	37.26	42.37							5.31	8.53	5.93	4.25										**	0.004	Mann-Whitney test
FIGURE 7F-I: Quantification OCR parameters from NIH3T3 cells expressing RRAS2 mutants - File 'OCR in NIH3T3 TC21 mutants.pzfx' or 'Combined NIH3T3 analysis september 2020.xlsx'
We include P values of each sample relative to the parental cell line ('Parental')							(n>=3)
Time (min)	Parental																												WT												G23V
Basal respiration	17.6782	27.9684	11.8063	5.47543	15.8601	20.2977	16.504	5.51737	12.1284	13.6525	13.2292	17.6293	21.5273	21.6212	25.4426	20.8081	27.1229	19.8315	19.6522	16.0123									32.1168	19.0907	25.2573	27.0654	23.8145	32.6874	17.1338	14.2705	15.4211	6.51002			10.52	16.25	39.142	49.5314	27.7477	52.5327	23.5858	25.4466	21.7256
Maximal respiration	159.011	168.326	225.734	57.989	18.9527	248.824	349.107	269.118	270.137	228.956	196.404	258.573	66.4299	109.069	101.557	108.939	108.366	110.17	122.799	92.5163	108.219	131.922	108.809	207.31	179.491	207.037	140.089		167.017	174.846	207.892	138.423	71.5529	98.1031	75.4057	124.279	138.552	194.249	188.574	135.556	214.66	344.2	60.92	180.12	288.911	380.039	246.449	433.533	181.177
ATP production	0.265727	13.6952	1.364	0.773771	8.0768	3.46583	2.5993	5.46913	8.42578	6.0784	0.053504	9.60963	5.86636	5.35729															0.681619	0.218582	4.92672	5.48297	1.37263								4.68	12.41	2.5	1.53	16.6514	21.3487	7.36589	24.9907	18.9582
Spare respiratory capacity	166.666	150.648	197.766	7.04331	46.1828	13.4773	155.7	237.342	166.939	171.448	213.096	176.106	242.069	60.9125	109.572	116.366	96.8108	94.7136	96.9411	105.17	70.9891	86.598	106.48	88.0013	180.187	159.66	187.385	124.077	135.587	144.946	175.775	119.332	46.2956	71.0378	51.5912	91.5912	121.418	179.978	173.152	129.046	192.27	318.13	50.4	163.87	249.769	330.508	218.701	381.001	157.591
FIGURE 7J-M: Quantification OCR parameters from NIH3T3 and FS#2 cells (graph from the inhibitors experiments) - File 'FS2 combined experiments'
We include P values of each sample relative to the parental cell line ('Parental')							(n=7)
Time (min)	NIH3T3																						FS2
Basal respiration	17.6782	27.9684	46.4941	55.814	51.0212	49.2767	23.7901	30.4466	24.756	8.27606	46.4348	24.2768	30.9908	55.0994	67.2277	58.3841	11.3119						60.2282	45.54	75.8539	66.0925	82.0846	59.8849	86.0561	64.1172	66.3354	65.328	101.257	41.4839	154.81	161.112	39.0299	77.6407	52.5795	76.0167	68.3333	124.296	85.9012	89.8671	65.688
Maximal respiration	159.011	168.326	225.734	124.342	174.483	134.489	134.998	343.435	294.606	387.86	99.6448	203.675	67.0482	327.206	304.67	142.377	151.145	168.203	168.329	593.692	423.896		599.278	469.233	598.27	579.983	223.91	130.859	227.757	181.965	709.442	746.321	868.094	484.782	557.44	754.487	561.656	103.464	214.765	156.92	228.35	194.64	492.189	680.936	583.981	424.75	1525.49	1590.51	1717.1
ATP production	1.364	0.773771	35.1957	43.7298	41.4983	39.4166	8.2037	12.6387	9.1176	0.0802561	31.4042	15.2658	19.2961	42.5892	46.5055	43.4689							18.1437	12.231	27.0793	17.7766	61.8247	38.0594	72.4428	50.5501	41.3399	47.623	80.3101	20.8516	145.757	167.672	151.305	81.8377	68.0713	48.1401	67.7834	60.7337	115.352	92.0094	105.074	62.1124
Spare respiratory capacity	166.666	150.648	197.766	7.04331	77.8478	118.669	83.4674	85.7217	319.644	264.159	363.104	91.3688	157.241	42.7714	328.717	349.097	111.387	96.046	100.976	109.945	582.38	432.477	539.049	423.693	522.416	513.891	141.826	70.9741	141.701	117.848	643.107	680.993	766.837	443.298	402.63	575.517	400.544	64.4339	137.124	104.341	152.334	126.307	513.997	689.033	628.95	461.99	1401.19	1504.61	1627.23
FIGURE 7N: Energy map of the different cell lines tested - File 'OCR-ECAR all cell lines- energy map'
	ECAR		OCR
	Mean basal ECAR	Error
A2780 Par	54.56	1.90862	301.13	344.99	326.33	160.23	142.26	147.49	173.23	401.83	414.86	371.83	326.61	213.86	250.35	204.97	250.39	209.14	224.18	194.14	239.53	225.44	244.14	271.58	225.47	239.4	249.48	270.25	225.58	199.46	241.45	232.38	231.5	237.29	275.17	286.82
A2780 RRAS2 KO	37.37	1.40769	203.8	232.24	114.15	217.61	59.26	47.48	34.82	32.52	315.82	250.83	259.56	252.91	212.89	252.1	261.39	227.93	269.72	255.34	240.3	253.4	215.67	258.96	236.31	248.94	251.54	244.43	245.55	235.58	200.03	215.72	208.78	238.69	237.71	199.88	214.16	221.87	210.98	204.47	206.07	211.91	210.06	222.91
CAL-51 Par	21.94	0.669907	130.2	81.11	50.16	52.31	94.87	113.55	45.88	86.24	248.59	282.11	226.07	219.46	82.73	94.58	7.67	73.56	230.21	302.83	268.64	65.16	189.38	172.83	215.02	221.71	214.27	220.56	221.43	204.47	233.35	137.94	252.35	235.84	249.94	204.15	187.42	182.57	115.7	164.3	190.54	210.62	238.81	280.59	238.94	235.03	204.3	244.58	294.24
CAL-51 RRAS2 KO	36.56	0.928582	127.35	140.62	77.9	55.28	159.07	165.95	162.5	147.77	112.5	129.34	139.45	128.27	40.91	67.74	79.52	51.1	173.2	162.35	176.47	169.41	288.12	309.02	274.52	250.79	129.34	120.92	115.24	146.57	120.69	151.4	154.55	138.11	134.06	123.6	195.39	169.59	169.16	168.06	157.97	150.34	59.9	121.33	118.2	125	118.02	115.39	136.31
COV362 Par	35.06	0.877233	68.26	71.44	61.06	64.79	86.79	99.86	53.27	73.37	52.97	95.97	103.59	98.52	126.4	98.52	153.64	40.28	60.65	62.71	73.49	103.42	90.37	80.53	83.73	90.13	80.19	146.54	123.75	134.8	129.51	103.33	84.96	68.58	64.3	108.55	73.57	68.83	74.92	64.05	84.97	99.13	94.23	102.83	105.32
COV362 RRAS2 KO	41.87	0.778384	23.75	16.32	26.99	6.75	28.04	12	31.75	37.65	33.65	52.27	52.47	59.38	41.15	38.34	23.99	20.94	25.59	27.73	44.2	28.77	31.8	38.61	35.17	27.67	45.41	42.52	82.55	91.42	27.09	34.06	25.31	27.24	28.61	27.71	47.25	64.59	51.38	50.85	90.51	87.81	81.02
NIH3T3	56.15	1.45432	129.47	148.18	114.53	103.28	120.84	131.95	105.61	228.06	222.72	129.35	90.6	109.31	113.92	121.08	137.78	135.56	116.42	139.6	126.31	70.72	90.51	78.41	84.36	0.56	87.22	63.54	84.7	91.34	74	105.44	120.06	114.12	92.91	112.9	141.24	174.69	129.79	108.94	114.5
NIH3T3 Q72L	57.73	1.85069	556.64	350.86	248.96	123.77	162.84	389.23	380.1	171.01	137.44	98.62	117.28	124.74	125.32	172.94	165.08	142.63	129.01	78.69	61.44	81.29	69.46	88.82	82.97	114	78.19	106.25	90.14	158.67	134.45	137.81	132.62	61.97	117.56	137.1	142.83	135.13	135.61
[truncated: 38 more columns]

## Sheet: Figure 6.
FIGURE 6D: Polysomes/monosomes ratio in NIH3T3 cells expressing RRAS2 mutants - File 'Polysomes final quantitatiion NIH3T3 and mutants'
We include P values of each sample relative to the parental cell line
Parental	WT	G23V	Q72L		P value (unpaired t test)
1.65496	0.501428	2.02048	3.48105	WT	ns	0.8688
0.578878	0.768944	1.19594	1.2033	G23V	*	0.0304
1.57298	1.12388	1.45585	2.13088	Q72L	*	0.0262
1.21981		2.12199	7.47928
1.07642		1.91748	2.10797
1.36028			3.59057
			6.88221
(n>=3)
FIGURE 6G: Polysomes/monosomes ratio in A2780 parental and RRAS2 KO cells - File 'Polysomes 02.04 and 01.05'
We include P values of each sample relative to the parental cell line
Parental	KO#20
4.43	3.14
3.1	3
3.71	2.83
4	2.46
(n=4)
P value (unpaired t test)
*	0.0332
FIGURE 6H: Polysomes/monosomes ratio in CAL-51 parental and RRAS2 KO cells - File ''
We include P values of each sample relative to the parental cell line
Parental	KO#11
1.78146	1.31322
1.8547	1.18291
2.20452	1.20588
1.62521	1.73614
(n=4)
P value (unpaired t test)
*	0.029
FIGURE 6J: Polysomes/monosomes ratio in COV362 parental and RRAS2 KO cells - File 'Polysomes 02.04 and 01.05'
We do not include statistics as n=2.
Parental	KO#41
0.583307	0.14
1.60887	1.84
(n=2)

## Sheet: Figure S1
FIGURE S1C: WB showing RRAS2 KO in A2780 and CAL-51 cells
FIGURE S1D: Proliferation rates shown by CAL-51 cells
All data are relative to the 0 h
We include P values of each sample relative to the parental cell line
CAL-51 (middle panel)
Time (h)	Parental																				KO#11
0	1.03033	1.0162	0.983797	0.969672	1.02893	0.975769	1.02387	0.971429	1.06849	1.00541	1.00024	0.925865	1.00488	0.955094	1.03208	1.00795	1.03808	0.979666	1.00426	0.977989	0.938831	0.909767	1.11592	1.03548	0.987252	0.949216	1.0303	1.03323	0.971675	0.965614	1.07985	0.982865	0.95447	0.913899	1.13028	1.00135	0.898268	0.888504	1.13795	1.07528	0.96376	0.955817	1.05246	1.02797	0.886488	0.942801	1.08907	1.08164	1.02046
24	2.20025	2.25758	1.03864	1.03864	2.1566	1.99168	1.96456	1.90995	1.90162	1.84796	1.98047	1.9727	2.04414	2.03054	2.19117	2.12292	1.57865	1.56243	1.67619	1.64768	1.59919	1.69922	1.48293	1.47279	1.88464	1.78851	1.83239	1.79687	1.85523	1.84497	1.93542	1.8818	1.79023	1.7698	1.74425	1.7118	1.65354	1.66394	1.72252	1.70583	1.82294	1.8097	1.97716	1.86265	1.9784	1.97875	2.07296	2.05844	2.02068
48	4.5135	4.05401	4.99792	4.13253	3.53128	3.40181	3.37505	3.2745	3.66392	3.73547	4.18451	4.16333	3.92507	3.96125							2.98479	2.94965	2.57181	2.49814	2.66625	2.6767	3.08882	3.05914	3.35657	3.34211	3.43443	3.49971	3.47799	3.58437	2.80788	2.72778	3.61145	3.48105	3.4351	3.51054	3.4946	4.02244	3.91639	4.01408	3.97536	3.79672	3.94279	1.43853	1.50532
72	6.93727	7.06356	5.05858	4.8575	7.26329	7.1642	5.71718	5.6481	8.64956	8.88068	9.69028	9.9454	9.1301	9.20991	6.86425	6.84321					4.70362	4.90909	4.03988	3.85603	5.26353	5.13772	4.03427	4.0046	5.63749	5.62863	6.31729	6.29864	5.13779	5.13689	5.18047	5.19459	5.96856	5.87986	4.8188	4.74533	5.65964	5.73756	5.32176	5.41668	6.98262	6.89637	7.49043	7.32013	5.09287
FIGURE S1F: Quantification of the tumors formed upon orthotopic injection of CAL-51 cells - File 'CAL-51 mammary gland orthotopic injection - 3 experiments'
Parental	KO#11
0.2	0.02
0.3	0.05
0.22	0.03
0.21	0.02
0.18	0.04
0.19	0
0.32	0.02
0.2	0.02
0.07	0.02
0.2	0.06
0.14	0.12
0.19
0.25
0.2
0.13
0.2
0.2
0.16
0.12
0.07
P value (Unpaired t-test)
<0.0001	***
FIGURES S1G: Quantification of the phosphorylation levels of the indicated proteins.
All data are relative to the parental cell line in each independent experiment
We include P values of each sample relative to the parental cell line
CAL-51 cells
p-ERK1/2		p-AKT (T308)		p-AKT (S473)			P value (Mann-Whitney test)
Parental	KO	Parental	KO	Parental	KO		p-ERK1/2	0.0238	*			(n=3)
1	0.798943	1	0.935705	1	0.960005		p-AKT (T308)	0.0238	*
1	0.483568	1	0.763201	1	0.826616		p-AKT (S473)	0.0238	*
1	0.654007	1	0.798943	1	0.750869
	0.710176		0.579529		0.775538
	0.778988		0.51909		0.818472
	0.762584		0.710176		0.633854
[truncated: 56 more columns]

## Sheet: Figure S2
FIGURE S2B: Quantification of adhesive area per cell in COV362 cells - File ('CAL51 and COV362')																																			FIGURE S2C-D: Average and effective speed of COV362 cell lines in collagen-based hydrogels - File ('COV362 Veff and Vmean.pzfx')
We include P values of each sample relative to the parental cell line							(n=3)																												We include P values of each sample relative to the parental cell line							(n=3)
Cell line	Adhesive area/cell (a.u.)																														P value (Unpaired t test)				AVERAGE SPEED						EFFECTIVE SPEED
Parental	0.400231	0.333059	0.427818	0.332923	0.364167	0.217917	0.347143	0.298917	0.375364	0.27	0.0969565	0.314389	0.347667	0.154909	0.5898																ns	0.3555			COV362 Par	COV362 TC21 KO	P value (Mann Whitney test)				COV362 Par	COV362 TC21 KO	P value (Mann Whitney test)
KO#41	0.3545	0.256333	0.4225	0.3217	0.2574	0.3793	0.118565	0.287529	0.391737	0.2045	0.299286	0.391125	0.272065	0.173462	0.3276	0.2965	0.504	0.389333	0.214	0.188125	0.298909	0.214125	0.311474	0.209571	0.2794	0.367524	0.382	0.2997	0.177583	0.293643					0.137345	0.112503	***	<0.0001			0.0108938	0.00619236	***	0.001
																																			0.101521	0.183206					0.00610273	0.00908492
																																			0.102871	0.0917239					0.00940144	0.00822456
																																			0.108383	0.0799484					0.014368	0.00910907
																																			0.168104	0.182003					0.0133594	0.00579212
																																			0.0658253	0.0669172					0.0171123	0.00840138
																																			0.134187	0.0202396					0.0112115	0.000661894
																																			0.118797	0.080698					0.00827635	0.00915035
																																			0.187642	0.0916384					0.0139395	0.00499762
																																			0.113301	0.0964139					0.0177839	0.00238795
																																			0.103554	0.00578671					0.00835626	0.00492434
																																			0.0211581	0.0748304					0.00477213	0.00949325
																																			0.0467028	0.0196215					0.00251347	0.00822765
																																			0.114982	0.0180816					0.00582502	0.00609193
																																			0.237761	0.035208					0.0109899	0.00751951
																																			0.0334042	0.0101056					0.0092557	0.00920626
																																			0.100518	0.159042					0.00590835	0.00380497
																																			0.0862596	0.00649337					0.00625557	0.00801611
																																			0.20371	0.0920041					0.00696118	0.0019148
																																			0.197888	0.127446					0.0152473	0.00658473
																																			0.102546	0.0708345					0.00826751	0.00719828
																																			0.118388	0.104287						0.00222454
																																			0.141789	0.159435					0.00226832	0.00476758
																																			0.179918	0.0581285					0.012037	0.00323765
																																			0.11914	0.0552712					0.00209015	0.00242504
																																			0.040595	0.188868					0.0118936	0.00615169
																																			0.0548213	0.0276712					0.00806907	0.00803176
																																			0.234871	0.154767					0.00787583	0.00567107
																																			0.178117	0.126498					0.0104011	0.00541947
																																			0.228312	0.211341					0.0064172	0.00562407
																																			0.15268	0.213703					0.00491173	0.00285753
																																			0.0218005	0.0942455					0.00439586	0.00612133
																																			0.0286855	0.164365					0.00807603	0.00374303
																																			0.0856418	0.0167105					0.0156095	0.00782425
																																			0.0739396	0.0650616					0.0126106	0.00648786
																																			0.0520154	0.0141601					0.00467594	0.00577076
																																			0.206977	0.071493					0.00400235	0.00599154
																																			0.0998342	0.0349944					0.0106275	0.00704091
																																			0.152868	0.194192					0.0059378	0.00265285
																																			0.148161	0.0807626					0.0075121	0.0113159
																																			0.0201637	0.109683					0.00677911	0.00153512
																																			0.102342	0.130656					0.0107958	0.00476061
																																			0.10868	0.0980226					0.0137398	0.0029077
																																			0.0334685	0.0845011					0.00643531	0.00948558
																																			0.0351429	0.142275					0.00619572	0.00589881
																																			0.0533022	0.0589705					0.0115638	0.00639631
																																			0.095629	0.158414					0.0135633	0.00418291
																																			0.127515	0.0910093					0.00744337	0.00496487
																																			0.115172	0.0403857					0.00611025	0.00481288
																																			0.0369876	0.0547048					0.00293882	0.00306043
																																			0.0986034	0.0366024					0.0074448	0.00384066
																																			0.115938	0.0529583					0.00641989	0.0106156
																																			0.171603	0.0448256					0.00799172	0.00656932
																																			0.23519	0.0253423					0.00803021	0.00986422
																																			0.0733288	0.00624265					0.00404684	0.0109973
																																			0.0682122	0.191086					0.010122	0.0107454
																																			0.0507611	0.0538193					0.00429364	0.00735098
																																			0.0460968	0.0886034					0.00487313	0.00444097
																																			0.0200042	0.0322385					0.0103586	0.00571111
																																			0.0883181	0.0323398					0.00691828	0.0120753
																																			0.0041063	0.0355251					0.00835468	0.00410862
																																			0.0469972	0.027188					0.00806059	0.00903135
																																			0.00917012	0.0750292					0.00396857	0.00237952
																																			0.00828709	0.0960987					0.00793515	0.00614825
																																			0.0155764	0.0784557					0.00480027	0.00523014
																																			0.0364148	0.048536					0.00891243	0.00476555
																																			0.0718813	0.00422236					0.00184126	0.00451694
																																			0.0355216	0.0160256					0.00345685	0.00116651
																																			0.00633604	0.0443142					0.00578346	0.00524558
																																			0.0289342	0.098192					0.00478966	0.0121128
																																			0.0251154	0.0978292					0.00325415	0.00685969
																																			0.0225343	0.183578					0.00556057	0.0046995
																																			0.0342582	0.0493434					0.00767039	0.00976557
																																			0.00325571	0.029434					0.00922255	0.00172964
																																			0.0123009	0.0427333					0.00914715	0.00102922
																																			0.0144969	0.0772976					0.00568555	0.00197292
																																			0.0110652	0.126021					0.00583066	0.00662808
																																			0.00739777	0.12935					0.00514878	0.010145
																																			0.0148392	0.149047					0.00451745	0.00359585
																																			0.0132048	0.183456					0.00615303	0.00724102
																																			0.0231591	0.0203446					0.00792111	0.00656102
																																			0.0357922	0.138383					0.00540143	0.010887
																																			0.0102341	0.0229721					0.00816342	0.00377277
																																			0.0999366	0.0901269					0.00890324	0.00252794
																																			0.135594	0.0194492					0.00667541	0.000948478
																																			0.0536887	0.0574149					0.00694086	0.00306636
																																			0.004788	0.0376674					0.00469982	0.00487072
																																			0.0868378	0.0788069					0.0117742	0.00748309
																																			0.0508371	0.0534869					0.0126232	0.00147884
																																			0.0885876	0.0262585					0.00903754	0.0054081
																																			0.0177803	0.0746212					0.00904802	0.00732453
																																			0.0345774	0.0193477					0.00801062	0.00379993
																																			0.0557412	0.17214					0.00914997	0.00559944
																																			0.00836447	0.0207506					0.00366806	0.00589366
																																			0.0831541	0.0513339					0.0109894	0.00811709
																																			0.0482689	0.0042625					0.00394476	0.00583316
																																			0.0314183	0.20202					0.0116659	0.00819002
																																			0.223369	0.0448078					0.0015159	0.00581845
																																			0.0794577	0.181237					0.00834127	0.00860586
																																			0.190688	0.0475185					0.00994288	0.00857169
																																			0.0446683	0.165942					0.0132919	0.00795702
																																			0.0326767	0.0373206					0.0046601	0.00761902
																																			0.0310883	0.111795					0.00437086	0.00424321
																																			0.00656273	0.0425526					0.0187409	0.0131104
																																			0.0183629	0.0563336					0.00781424	0.00728068
																																			0.0196858	0.0467371					0.0088034	0.0137934
																																			0.102242	0.150481					0.00733139	0.00501735
																																			0.0412932	0.0191667					0.00293934	0.00293213
																																			0.0284787	0.0624661					0.00878764	0.00651021
																																			0.0150515	0.0469226					0.00952115	0.00343219
																																			0.0289472	0.132683					0.00407211	0.00979757
																																			0.0109696	0.220241					0.00813085	0.00464656
																																			0.0713749	0.0391125					0.00783062	0.0035172
																																			0.0198514	0.0503228					0.00324084	0.00574755
																																			0.0397287	0.0790999					0.00983645	0.00676854
																																			0.025367	0.0181007					0.00827014	0.00873494
																																			0.0148021	0.0445001					0.00400856	0.00546995
																																			0.00728902	0.169779					0.0037482	0.00580626
																																			0.025508	0.0747974					0.00853267	0.0152864
																																			0.00370368	0.0295735					0.00719386	0.00334606
																																			0.0137415	0.0113606					0.00747559	0.00589735
																																			0.0108303	0.0152293					0.00950805	0.00235112
																																			0.0248686	0.0367677					0.0121672	0.00784856
																																			0.0415909	0.0445732					0.0139627	0.00769314
																																			0.0987474	0.200135					0.0121188	0.00714584
																																			0.0164639	0.0490163					0.0038231	0.0053881
																																			0.022004	0.0149504					0.0149336	0.00874912
																																			0.0316268	0.00605945					0.00707341	0.00223144
																																			0.0241928	0.00609811					0.00304148	0.00177534
																																			0.0200606	0.0604071					0.0082038	0.00697699
																																			0.102884	0.0238759					0.0138608	0.0117836
																																			0.0210159	0.0547816					0.00992813	0.00186333
																																			0.0357275	0.0282852					0.013901	0.00688215
																																			0.037949	0.0198876					0.0130772	0.00943462
																																			0.075697	0.0361417					0.0128325	0.00211935
																																			0.111297	0.0324044					0.0145671	0.00560624
																																			0.212324	0.0294705					0.00848444	0.00377855
																																			0.118566	0.0120659					0.00584934	0.00362181
																																			0.125585	0.0391753					0.00965426	0.00392178
																																			0.0825875	0.0336417					0.0135053	0.00634097
																																			0.0139837	0.0393093					0.0107167	0.00596752
																																			0.0072791	0.0393468					0.00901909	0.00404392
																																			0.0550514	0.00988728					0.00464342	0.00157365
																																			0.0616059	0.00308188					0.00600778	0.00324487
																																			0.0129271	0.0275523					0.00588089	0.00796219
																																			0.121907	0.0176468					0.00969756	0.00331711
																																			0.0975412	0.0152267					0.00465747	0.00433059
																																			0.0437881	0.011894					0.00972612	0.00112858
																																			0.0895208	0.0141395					0.00595339	0.00513451
																																			0.110327	0.0680291					0.00881054	0.0134729
																																			0.0102232	0.0141296					0.00446473	0.00517903
																																			0.0719624	0.00903842					0.00793867	0.00310968
																																			0.147966	0.00723446					0.00928639	0.00457914
																																			0.158775	0.0332807					0.00627638	0.00433199
																																			0.102383	0.0302374					0.0122382	0.0167016
																																			0.0356595	0.00766526					0.0127296	0.00371951
																																			0.210833	0.00970086					0.00676378	0.0092403
																																			0.019449	0.0562307					0.00403514	0.00459559
																																			0.0209204	0.0406194					0.00281348	0.00495731
																																			0.16066	0.0190967					0.00499953	0.00956989
																																			0.0191663	0.0303293					0.00849266	0.00905983
																																			0.00360464	0.010531					0.0074075	0.00860519
																																			0.102058	0.00474733					0.00471091	0.00129725
																																			0.0716931	0.037514					0.00887809	0.00877919
																																			0.00537087	0.054487					0.00833967	0.00283084
																																			0.109161	0.0701403					0.00507962	0.00239334
																																			0.152793	0.0199529					0.00627502	0.00317342
																																			0.083589	0.0837144					0.00399617	0.000922476
																																			0.197138	0.0262357					0.00412354	0.00160746
																																			0.022479	0.03472					0.00187987	0.00244427
																																			0.034649	0.0384298					0.00821037	0.00150849
																																			0.146826	0.0593666					0.00858215	0.00503766
																																			0.0778236	0.03947					0.00636886	0.00366643
																																			0.106754	0.0538444					0.0126211	0.00734599
																																			0.115087	0.0565326					0.00421677	0.00910793
																																			0.0123769	0.0230892					0.00762762	0.00763267
																																			0.153101	0.0930322					0.0153732	0.00701311
																																			0.137758	0.0215274					0.00939121	0.00240776
																																			0.0842123	0.0409836					0.00897864	0.0089221
																																			0.0206496	0.101662					0.00555098	0.00653728
																																			0.0571181	0.00800259					0.00321698	0.00810032
																																			0.0194717	0.0283351					0.017189	0.00575207
																																			0.0973141	0.025126					0.0123106	0.00705711
																																			0.0723187	0.0284771					0.00471936	0.00863479
																																			0.0701499	0.0256028					0.0103543	0.00340301
																																			0.0221002	0.0364689					0.00810787	0.00774197
																																			0.120673	0.0216328					0.00419	0.00674909
																																			0.03184	0.124128					0.0138716	0.000709074
																																			0.112676	0.0895423					0.0026744	0.00452844
																																			0.0824609	0.0817501					0.00585424	0.00834042
																																			0.0360993	0.023572					0.00896763	0.00521834
																																			0.0574265	0.0102473					0.00709772	0.00144019
																																			0.0177893	0.0649651					0.00378935	0.00237088
																																			0.0257143	0.0126457					0.00514271	0.00399606
																																			0.119416	0.00586712					0.00619364	0.0024733
																																			0.0598346	0.207151					0.00813485	0.00159347
																																			0.0183377	0.0309507					0.00374533	0.000417455
																																			0.00264376	0.0230337					0.00558878	0.00378896
																																			0.0245367	0.0657108					0.00424487	0.00435343
																																			0.126817	0.104107					0.00394889	0.00173474
																																			0.108024	0.00560359					0.00272052	0.00473046
																																			0.140527	0.00957628					0.00582289	0.00703747
																																			0.0624463	0.162299					0.00769734	0.00160016
																																			0.0389784	0.0458437					0.00380558	0.00717896
																																			0.0865208	0.02476					0.00574309	0.00446873
																																			0.116941	0.0288522					0.00616215	0.00835325
																																			0.0879511	0.0373					0.00630915	0.00360112
																																			0.149574	0.17723					0.00478087	0.00198793
																																			0.0404462	0.0312924					0.00409343	0.0057433
																																			0.0158466	0.0970764					0.00663839	0.00515979
																																			0.11067	0.0157299					0.00903059	0.00809078
																																			0.0900335	0.164722					0.00335802	0.00485092
																																			0.0898879	0.0200677					0.00795243	0.00256402
																																			0.212498	0.0203026					0.0095554	0.00568811
																																			0.100178	0.018238					0.00251114	0.0065491
																																			0.136929	0.0764353					0.0055906	0.00322854
																																			0.13473	0.0282456					0.00895016	0.0080671
																																			0.105895	0.0161341					0.0104094	0.000857283
																																			0.123949	0.0252975					0.00791043	0.00642265
																																			0.125474	0.0288686					0.0107485	0.00763552
																																			0.129158	0.0768703					0.010654	0.00303681
																																			0.081434	0.118673					0.00279452	0.00848417
																																			0.187322	0.157202					0.0017399	0.00761742
																																			0.067289	0.0936592					0.011112	0.0047479
																																			0.0611905	0.0843858					0.00655342	0.00296167
																																			0.133758	0.0519132					0.00473529	0.00823472
																																			0.244033	0.167293					0.0107825	0.00796375
																																			0.050482	0.158372					0.00825545	0.0100371
																																			0.0313787	0.107361					0.00820726	0.00436698
																																			0.201953	0.0512913					0.00825373	0.0130987
																																			0.0399297	0.0169007					0.00307966	0.00482338
																																			0.161006	0.0212					0.0100859	0.00673834
																																			0.232438	0.0488238					0.00694164	0.00675926
																																			0.128234	0.0333697					0.00447919	0.0117062
																																			0.0456877	0.0671602					0.0021095	0.00668474
																																			0.186666	0.0256596					0.00834158	0.00424819
																																			0.0775065	0.0238524					0.00431589	0.0113967
																																			0.105387	0.105333					0.0108056	0.00289829
																																			0.116815	0.0539794					0.00680948	0.0109573
																																			0.0778609	0.0348698					0.0078427	0.00138028
																																			0.0607236	0.0223166					0.00612534	0.00661528
																																			0.162959	0.0432259					0.0040307	0.00345922
																																			0.0242185	0.0132078					0.00760029	0.0148504
																																			0.0493106	0.0268616					0.00701513	0.0131894
																																			0.1164	0.0193751					0.0050636	0.0117688
																																			0.127666	0.0239605					0.00331328	0.0045036
																																			0.19991	0.0988206					0.00664291	0.00879802
																																			0.205331	0.0353222					0.00725212	0.00995865
																																			0.0458493	0.0714691					0.00552885	0.00348251
																																			0.240435	0.0268615					0.00419602	0.00216828
																																			0.108827	0.172393					0.00712407	0.00147966
																																			0.0756924	0.0919337					0.0051802	0.0185367
																																			0.150451	0.0405536					0.0052736	0.0148319
																																			0.0501073	0.0444514					0.00723202	0.00553803
																																			0.0282561	0.0296117					0.00664507	0.00127194
																																			0.0385184	0.110097					0.0144836	0.0192292
																																			0.176714	0.0180309					0.00631745	0.00666841
																																			0.0467595	0.00438211					0.00163221	0.00870397
																																			0.127704	0.0180108					0.00863021	0.00548129
																																			0.184412	0.0272381					0.00541568	0.00431255
																																			0.0622207	0.0725655					0.00580751	0.00400121
																																			0.0622461	0.0239364					0.00132847	0.0122695
																																			0.0186948	0.00889605					0.00533113	0.00689351
																																			0.00196117	0.0368275					0.0023095	0.00409792
																																			0.0758475	0.0142881					0.014455	0.0108934
																																			0.0929759	0.0335263					0.00260472	0.0134147
																																			0.124694	0.101981					0.00193246	0.00982334
																																			0.0940474	0.0980521					0.00230899	0.0081291
																																			0.0507562	0.0308752					0.0111188	0.00635363
																																			0.113909	0.0887175					0.0079329	0.0034474
																																			0.0811457	0.0306009					0.00561475	0.00303478
																																			0.164962	0.0212456					0.0118721	0.00535723
																																			0.0514706	0.122035					0.0109941	0.00959203
																																			0.0300449	0.0501964					0.00353623	0.015191
																																			0.0282256	0.0797708					0.0045245	0.00579807
																																			0.0969944	0.144904					0.00335999	0.00578843
																																			0.0185968	0.18504					0.00885487	0.00226208
																																			0.0538364	0.0355835					0.0102841	0.00219466
																																			0.016348	0.0230637					0.00429144	0.00857465
																																			0.0130932	0.194826					0.0102067	0.0116054
																																			0.0124764	0.110092					0.0109071	0.0139176
																																			0.0306662	0.0679832					0.0128862	0.00495283
																																			0.0188998	0.0553715					0.00517126	0.0124493
																																			0.0169979	0.0448321					0.00580572	0.00525052
																																			0.0550769	0.0153807					0.0136837	0.0123112
																																			0.0561778	0.0509828					0.0109353	0.00612888
																																			0.0410305	0.18921					0.00486762	0.00370134
																																			0.0651011	0.194352					0.0114282	0.00420652
																																			0.0374812	0.0349535					0.00703829	0.0094644
																																			0.0663392	0.108283					0.000307753	0.002802
																																			0.0293356	0.174086					0.0105482	0.00465219
																																			0.0202254	0.113229					0.00412491	0.0108961
																																			0.0365541	0.0318702					0.0124369	0.00256718
																																			0.0675058	0.00610748					0.00632252	0.00816751
																																			0.0611121	0.0635468					0.00258693	0.00171331
																																			0.0135686	0.0486111					0.00190689	0.006832
																																			0.0310077	0.111771					0.00431013	0.00126227
																																			0.00835679	0.0279467					0.0117684	0.012024
																																			0.0296066	0.101308					0.0108274	0.00619103
																																			0.0560926	0.0622166					0.00238557	0.00376782
																																			0.0635576	0.0241241					0.010058	0.0046505
																																			0.0231556	0.0271193					0.00728327	0.00439207
																																			0.055076	0.073984					0.00682895	0.00667316
																																			0.0539845	0.0154545					0.00842679	0.00559787
																																			0.0140983	0.0668326					0.0108216	0.0041327
																																			0.114782	0.0202039					0.00704055	0.0126675
																																			0.0374436	0.0118188					0.00998811	0.00341726
																																			0.0717643	0.0238109					0.00870599	0.00694357
																																			0.160852	0.0234685					0.0078031	0.0042817
																																			0.0728365	0.0444376					0.00635769	0.00576558
																																			0.0610548	0.0601958					0.00941419	0.00375528
																																			0.0966042	0.00824471					0.00507025	0.0023171
																																			0.0205167	0.0226723					0.00626236	0.00643195
																																			0.067813	0.0227313					0.00787852	0.00515844
																																			0.00621894	0.108095					0.00683554	0.00806424
																																			0.0768123	0.03123					0.000701572	0.0146766
																																			0.0249064	0.0497034					0.00459439	0.000939806
																																			0.0240178	0.0256342					0.00697811	0.00655715
																																			0.0570908	0.12023					0.00861736	0.00840331
																																			0.0783063	0.0223026					0.00509207	0.00346659
																																			0.0607855	0.0402884					0.00900416	0.00761856
																																			0.0587097	0.0251943					0.0136061	0.0056603
																																			0.0219271	0.110448					0.00784687	0.0106137
																																			0.0640554	0.125872					0.00667049	0.00930858
																																			0.0351834	0.222359					0.011676	0.00992324
																																			0.059385	0.0328406					0.00737631	0.00872295
																																			0.0142836	0.00637095					0.0047847	0.00816881
																																			0.0258078	0.00877654					0.00962099	0.0102448
																																			0.0285516	0.00965414					0.00679764	0.00283607
																																			0.0793155	0.101349					0.00366466	0.0159378
																																			0.121151	0.0725734					0.0164345	0.00200596
																																			0.00243899	0.0118422					0.00878437	0.00755579
																																			0.106031	0.0153946					0.0104352	0.00991465
																																			0.049014	0.0943345					0.00917413	0.0128406
																																			0.106792	0.00900284					0.0104495	0.0090239
																																			0.181189	0.0700486					0.00788308	0.0092687
																																			0.13883	0.041091					0.00650958	0.00640585
																																			0.0904896	0.0665561					0.0167491	0.0107957
																																			0.0134566	0.0921995					0.00298639	0.006352
																																			0.142545	0.200354					0.00343767	0.00220963
																																			0.231869	0.0480197					0.0156351	0.000997568
																																			0.193572	0.123005					0.0135687	0.00802372
																																			0.132128	0.0274943					0.00405176	0.00394196
																																			0.180995	0.0210608					0.00315778	0.00917706
																																			0.0292724	0.0937779					0.00469617	0.00599559
																																			0.138107	0.020314					0.00125084	0.00237835
																																			0.0369239	0.0517348					0.00774849	0.00789388
																																			0.0262635	0.0839284					0.00401501	0.0172181
																																			0.0758081	0.0964007					0.0124832	0.00403908
																																			0.160779	0.00521624					0.0070374	0.00965758
																																			0.121854	0.0103095					0.00731382	0.00502738
																																			0.0172414	0.0259727					0.0136274	0.00643732
																																			0.24647	0.0197533					0.0108566	0.002575
																																			0.10296	0.0119167					0.00290504	0.00581619
																																			0.0549259	0.0214826					0.00680378	0.00351331
																																			0.0110175	0.00599725					0.00882354	0.0100239
																																			0.0721779	0.21613					0.00696896	0.00579761
																																			0.112919	0.0659368					0.00442784	0.00255604
																																			0.091054	0.147255					0.00562743	0.00960643
																																			0.0332876	0.0609334					0.0104665	0.00547854
																																			0.0230451	0.145549					0.0146719	0.0121621
																																			0.00765729	0.0326528					0.00332093	0.00889442
																																			0.044588	0.0073226					0.000481833	0.0132128
																																			0.0139459	0.097609					0.00345334	0.00540265
																																			0.250596	0.141028					0.00776353	0.00894373
																																			0.0821526	0.0311378					0.00344612	0.0051609
																																			0.0235389	0.0303872					0.00507142	0.00490956
																																			0.0729616	0.0802692					0.00313164	0.00377427
																																			0.0171206	0.0505693					0.00502969	0.0093669
																																			0.187758	0.0545413					0.00500479	0.00601719
																																			0.144324	0.120748					0.00374794	0.0183176
																																			0.0780261	0.0357332					0.00512297	0.00933184
																																			0.0739082	0.0262562					0.00119473	0.0104878
																																			0.129138	0.0251508					0.00108478	0.00274485
																																			0.150966	0.0516751					0.00351649	0.0089077
																																			0.220427	0.0511715					0.00653572	0.00638244
																																			0.0548988	0.0197354					0.00134767	0.00544514
																																			0.120502	0.0408098					0.00804129	0.00666875
																																			0.0978729	0.0785576					0.0037532	0.00751452
																																			0.051662	0.0575057					0.00532317	0.00537539
																																			0.10398	0.0341083					0.00270481	0.00426328
																																			0.0697894	0.0849735					0.00822797	0.00922724
																																			0.107947	0.034557					0.00771089	0.00307628
																																			0.0416034	0.129078					0.00598728	0.0117472
																																			0.1758	0.0287583					0.00700067	0.00546422
																																			0.0661608	0.089982					0.0105757	0.0109099
																																			0.0745076	0.0703673					0.00274741	0.0100138
																																			0.0520352	0.0459276					0.00643355	0.00805315
																																			0.157995	0.0394122					0.00604117	0.00663944
																																			0.0483616	0.037026					0.0131024	0.00741613
																																			0.233458	0.131564					0.00304525	0.00301032
																																			0.20509	0.00478911					0.00643394	0.00299243
																																			0.149379	0.0360547					0.00869805	0.00266267
																																			0.026118	0.0227851					0.00658439	0.0074518
																																			0.0835624	0.168617					0.013969	0.0035635
																																			0.0594384	0.0690783					0.000840006	0.00597399
																																			0.0866278	0.105153					0.0114595	0.00892399
																																			0.0154298	0.121281					0.00366985	0.006431
																																			0.0278356	0.0344244					0.00458709	0.004288
																																			0.169795	0.0625695					0.00580819	0.00737402
																																			0.00991053	0.175521					0.00383824	0.00293924
																																			0.115678	0.00789589					0.00410696	0.0101786
																																			0.223454	0.0244374					0.00670994	0.0127508
																																			0.150639	0.137249					0.00405407	0.00416643
																																			0.0854877	0.0727027					0.00848135	0.00592701
																																			0.144394	0.101484					0.00991582	0.00684395
																																			0.111716	0.0264045					0.00304192	0.00153353
																																			0.167882	0.0328027					0.00556744	0.00373423
																																			0.181319	0.0478195					0.0148785	0.00402813
																																			0.00144921	0.144051					0.00220839	0.00642469
																																			0.13127	0.187316					0.0149918	0.00909585
																																			0.139545	0.0228399					0.00533765	0.00683445
																																			0.0970962	0.160413					0.0104027	0.0110561
																																			0.125419	0.0828245					0.00455055	0.00880577
																																			0.116765	0.0204767					0.00742746	0.0048429
																																			0.244076	0.0435316					0.00690208	0.00486138
																																			0.223232	0.0598684					0.0132765	0.00827789
																																			0.226053	0.0644458					0.0067439	0.0103953
																																			0.105483	0.0838292					0.0152666	0.00876744
																																			0.130209	0.0631618					0.0129478	0.0116989
																																			0.029213	0.0293774					0.019956	0.00116473
																																			0.0833858	0.0996092					0.00580397	0.00807491
																																			0.179719	0.0349028					0.00234682	0.0106722
																																			0.155871	0.0212727					0.00528409	0.00418253
																																			0.0370062	0.0293051					0.00304151	0.0117791
																																			0.0713421	0.221923					0.00943885	0.00415232
																																			0.0647595	0.186339					0.0175994	0.00368124
																																			0.0313196	0.0477853					0.0114555	0.00367941
																																			0.0293702	0.0231715					0.00490629	0.00289445
																																			0.247072	0.0230574					0.00469469	0.00777514
																																			0.0570338	0.0348627					0.00725477	0.0034915
																																			0.0553269	0.0162829					0.00500004	0.00949531
																																			0.0392444	0.0110285					0.00973726	0.0132051
																																			0.175745	0.0392933					0.00635429	0.0105085
																																			0.0849222	0.0367358					0.0120324	0.00672665
																																			0.140694	0.0388863					0.0143753	0.011143
																																			0.0354025	0.103986					0.007966	0.00784243
																																			0.115436	0.124343					0.018101	0.00782608
																																			0.191831	0.0197662					0.00941734	0.014693
																																			0.231909	0.0162448					0.00115187	0.00715334
																																			0.136983	0.00295806					0.00936282	0.0104396
																																			0.0921974	0.189512					0.00612056	0.00630462
																																			0.0848474	0.0420068					0.00485865	0.0104823
																																			0.0908847	0.0378575					0.00369551	0.00763746
																																			0.0848653	0.0363128					0.00466849	0.0138701
																																			0.0267944	0.0165069					0.0054665	0.0183544
																																			0.0166074	0.120124					0.0174389	0.00371
																																			0.0538973	0.107933					0.00988119	0.0056114
																																			0.00381918	0.0119312					0.00964994	0.00205211
																																			0.0587438	0.0342927					0.00423682	0.0113287
																																			0.0805557	0.0210725					0.00420942	0.00829344
																																			0.00603256	0.145936					0.00499898	0.0109395
																																			0.0555773	0.0261637					0.00667567	0.0118387
																																			0.0586332	0.090536					0.0058525	0.00465479
																																			0.051011	0.0774683					0.0184313	0.0122862
																																			0.037079	0.0469025					0.00192871	0.00645886
																																			0.0151265	0.0207401					0.00428956	0.00735255
																																			0.0912495	0.00795811					0.00759424	0.0128779
																																			0.0459477	0.0395755					0.0174317	0.00483529
																																			0.032492	0.0999536					0.00479876	0.0137503
																																			0.0576391	0.049478						0.00582071
																																			0.0277155	0.089914						0.0125952
																																			0.0355819	0.0280366						0.00463185
																																			0.0743326	0.0351763						0.00806166
																																			0.0661708	0.221547						0.00863852
																																			0.0766227	0.0788134						0.00832374
																																			0.0617257	0.0556215						0.0138834
																																			0.106312	0.112834						0.0111335
																																			0.0639929	0.0796291						0.00701338
																																			0.032687	0.0926702						0.00819958
																																			0.0898976	0.152781						0.00704075
																																			0.0653456	0.117477						0.0139456
																																			0.0910882	0.0271825						0.00432848
																																			0.0751372	0.109243						0.0125958
																																			0.18897	0.063615						0.00201491
																																			0.0609029	0.0110144						0.0040531
																																			0.0493081	0.0455652						0.0111212
																																			0.130646	0.0254387						0.00987238
																																			0.0990321	0.197904						0.00811251
																																			0.0967122	0.193209						0.0103848
																																			0.0919529	0.105793						0.0053462
																																			0.0346361	0.0438236						0.0144949
																																			0.0360664	0.0239311						0.00769579
																																			0.023236	0.0221445
																																			0.124154	0.106569
																																			0.0700042	0.0499119
																																			0.0833122	0.0742541
																																			0.0577852	0.0645167
																																			0.0492231	0.0446161
																																			0.0561362	0.0262694
																																			0.107471	0.00407241
																																			0.0839595	0.0450174
																																			0.12399	0.0802603
																																			0.0380013	0.0749445
																																			0.059143	0.0222473
																																			0.0431051	0.0782902
																																			0.127693	0.0340085
																																			0.0118079	0.0385909
																																			0.0107653	0.0299697
																																			0.030513	0.0391222
																																			0.0675307	0.0411736
																																			0.132614	0.0234624
																																			0.0172249	0.0820855
																																			0.135759	0.02845
																																			0.0670142	0.146512
																																			0.035046	0.00991256
																																			0.0455021	0.182036
																																			0.0334951	0.144859
																																			0.0540809	0.0315141
																																			0.0524428	0.141212
																																			0.0732519	0.129845
																																			0.082093	0.216845
																																			0.0266326	0.11565
																																			0.0969466	0.150222
																																			0.0603894	0.0733786
																																			0.0676583	0.123575
																																			0.0886406	0.118894
																																			0.0333443	0.0668862
																																			0.108148	0.222446
																																			0.197326	0.105354
																																			0.197925	0.0781007
																																			0.147045	0.198361
																																			0.0916132	0.0962412
																																			0.148776	0.0437919
																																			0.0774818	0.0406776
																																			0.0564985	0.212225
																																			0.212279	0.193961
																																			0.0759108	0.024345
																																			0.061548	0.104139
																																			0.104203	0.0407722
																																			0.179719	0.1728
																																			0.13816	0.0345849
																																			0.0795342	0.0564145
																																			0.0931758	0.0248156
																																			0.0939378	0.00557818
																																			0.239298	0.107348
																																			0.0330747	0.174701
																																			0.212524	0.196081
																																			0.0804577	0.0437086
																																			0.234062	0.164137
																																			0.163774	0.178783
																																			0.0724527	0.135456
																																			0.0955374	0.030889
																																			0.104525	0.09903
																																			0.151461	0.173302
																																			0.0643899	0.0905849
																																			0.249129	0.209717
																																			0.121484	0.032303
																																			0.153558	0.197254
																																			0.180471	0.0604616
																																			0.176894	0.0743039
																																			0.0119449	0.142598
																																			0.177251	0.0839042
																																			0.238788	0.145723
																																			0.174888	0.0857318
																																			0.0182948	0.0649626
																																			0.130498	0.0068142
																																			0.208572	0.121265
																																			0.154179	0.0467607
																																			0.0266117	0.00873558
																																			0.141548	0.0103088
																																			0.101687	0.152366
																																			0.209754	0.128396
																																			0.0899997	0.0284369
																																			0.0777594	0.0509299
																																			0.217494	0.073938
																																			0.204313	0.0197831
																																			0.160451	0.124291
																																			0.162124	0.072608
																																			0.122179	0.161193
																																			0.139001	0.0277717
																																			0.239008	0.0230405
																																			0.228975	0.050689
																																			0.175468	0.0674333
																																			0.14448	0.134947
																																			0.152512	0.14035
																																			0.0845803	0.0709783
																																			0.126417	0.021466
																																			0.197111	0.0138408
																																			0.0837555	0.0114036
																																			0.213698	0.0342706
																																			0.19091	0.0161615
																																			0.14604	0.0279579
																																			0.220504	0.0630166
																																			0.0192927	0.0403603
																																			0.0981983	0.0608018
																																			0.185623	0.00999563
																																			0.0739559	0.0156197
																																			0.06062	0.00973486
																																			0.219634	0.00785996
																																			0.151203	0.0744337
																																			0.0625229	0.00335108
																																			0.0381394	0.0391402
																																			0.0616261	0.00956615
																																			0.186404	0.0129025
																																			0.182475	0.0804039
																																			0.103751	0.00242307
																																			0.016784	0.0816427
																																			0.0162789	0.0429946
																																			0.054285	0.0349033
																																			0.0581895	0.0179641
																																			0.0621472	0.0325845
																																			0.0769902	0.00858289
																																			0.0974185	0.0189066
																																			0.157114	0.0465844
																																			0.00574443	0.0866178
																																			0.0629561	0.0930828
																																			0.137018	0.0163386
																																			0.107585	0.180939
																																			0.0336423	0.17092
																																			0.065437	0.123524
																																			0.00386671	0.108392
																																			0.164319	0.0163906
																																			0.0624901	0.0871306
																																			0.04334	0.0887908
																																			0.0478141	0.0135177
																																			0.19257	0.182469
																																			0.146825	0.095838
																																			0.0446675	0.118036
																																			0.106973	0.035221
																																			0.187735	0.00931735
																																			0.139379	0.0308648
																																			0.0307516	0.00465654
																																			0.147752	0.021555
																																			0.153555	0.0248273
																																			0.0831568	0.0932084
																																			0.157175	0.0175842
																																			0.16611	0.109142
																																			0.214832	0.066269
																																			0.201465	0.0673342
																																			0.160182	0.0382453
																																			0.0644465	0.00573546
																																			0.130008	0.0116718
																																			0.0132424	0.0153471
																																			0.0279736	0.0313895
																																			0.0811006	0.0508493
																																			0.0138704	0.02873
																																			0.0166173	0.0129692
																																			0.00941889	0.00364887
																																			0.0411885	0.0151262
																																			0.153859	0.006891
																																			0.109236	0.0228787
																																			0.0429521	0.01691
																																			0.0273706	0.0335619
																																			0.216204	0.0222854
																																			0.128377	0.0229654
																																			0.0825555	0.028015
																																			0.159862	0.0369681
																																			0.186836	0.0523682
																																			0.21095	0.0447073
																																			0.0917183	0.0106659
																																			0.178234	0.0709111
																																			0.196557	0.0398815
																																			0.225538	0.010947
																																			0.169002	0.0320594
																																			0.0424481	0.0185382
																																			0.215961	0.00607228
																																			0.14579	0.00612135
																																			0.242587	0.0156803
																																			0.0427617	0.000921699
																																			0.146484	0.0065239
																																			0.196739	0.0192402
																																			0.13726	0.0421465
																																			0.0809764	0.0668306
																																			0.0904627	0.0952164
																																			0.0842406	0.126049
																																			0.127453	0.0647399
																																			0.11312	0.0815366
																																			0.0618225	0.0662209
																																			0.198822	0.0876189
																																			0.228045	0.045467
																																			0.174923	0.0916825
																																			0.162013	0.0928134
																																			0.12668	0.091428
																																			0.103619	0.0026459
																																			0.162948	0.0076709
																																			0.226381	0.0463643
																																			0.25426	0.0405437
																																			0.10763	0.0359812
																																			0.0870296	0.0148745
																																			0.129636	0.00632515
																																			0.156329	0.0857969
																																			0.143749	0.00783736
																																			0.240066	0.00444494
																																			0.215065	0.0360044
																																			0.181507	0.0467897
																																			0.21075	0.00698886
																																			0.0874286	0.0374511
																																			0.169329	0.016556
																																			0.120123	0.00823485
																																			0.14134	0.0558214
																																			0.176863	0.0439523
																																			0.0290663	0.0110239
																																			0.159143	0.0249347
																																			0.19492	0.0124222
																																			0.0330086	0.0658754
																																			0.0999179	0.0409652
																																			0.0682782	0.0162414
																																			0.0551791	0.186643
																																			0.18927	0.155944
																																			0.0661888	0.0131304
																																			0.0681847	0.0408924
																																			0.0869685	0.0580039
																																			0.0416835	0.032232
																																			0.183285	0.00742727
																																			0.0408002	0.0935821
																																			0.0413519	0.0222989
																																			0.0428848	0.0862742
																																			0.101088	0.0875812
																																			0.0262182	0.064085
																																			0.00346524	0.0150512
																																			0.0493515	0.0192222
																																			0.0326637	0.0240882
																																			0.0128588	0.0266816
																																			0.068202	0.0502392
																																			0.0574049	0.0385449
																																			0.0815122	0.0759147
																																			0.10083	0.0134984
																																			0.011254	0.00651803
																																			0.0381389	0.0201169
																																			0.127035	0.0518996
																																			0.0444071	0.0405126
																																			0.11747	0.137554
																																			0.0527297	0.117447
																																			0.0205525	0.0252324
																																			0.0227992	0.0481883
																																			0.0168319	0.0656989
																																			0.0259209	0.0552315
																																			0.0611781	0.0177871
																																			0.0774066	0.0214302
																																			0.0714406	0.101676
																																			0.10586	0.0310349
																																			0.100733	0.0219246
																																			0.0300802	0.0655263
																																			0.0500086	0.0198317
																																			0.0258838	0.157513
																																			0.0724061	0.0463085
																																			0.17395	0.0151274
																																			0.122215	0.172195
																																			0.024912	0.21397
																																			0.0496211	0.0376986
																																			0.0257333	0.11829
																																			0.118738	0.0151479
																																			0.0587844	0.167463
																																			0.238903	0.0767694
																																			0.0465181	0.0887573
																																			0.0831898	0.163624
																																			0.00947703	0.141148
																																			0.0287817	0.0818889
																																			0.109922	0.084476
																																			0.0885829	0.197629
																																			0.0961229	0.0379352
																																			0.0566857	0.152529
																																			0.110984	0.0339492
																																			0.0369583	0.0552706
																																			0.117636	0.0693745
																																			0.0610236	0.0222944
																																			0.144353	0.0435335
																																			0.0384298	0.0677895
																																			0.0384128	0.0576943
																																			0.0734141	0.0671316
																																			0.107346	0.0146391
																																			0.0752802	0.0459846
																																			0.145721	0.217356
																																			0.0399729	0.124925
																																			0.158951	0.042198
																																			0.0904129	0.0657362
																																			0.108488	0.153683
																																			0.00698457	0.060276
																																			0.0285303	0.13821
																																			0.0638618	0.110374
																																			0.0986845	0.0359231
																																			0.199466	0.0171424
																																			0.0750879	0.027875
																																			0.120085	0.168386
																																			0.0754982	0.0309159
																																			0.0340138	0.0242734
																																			0.182476	0.0343985
																																			0.0204982	0.134295
																																			0.0708242	0.0488834
																																			0.079274	0.145738
																																			0.0165473	0.0293131
																																			0.0166522	0.0655153
																																			0.0934168	0.0469558
																																			0.226389	0.0574527
																																			0.0148459	0.0789042
																																			0.0891485	0.0315658
																																			0.207122	0.0118658
																																			0.17334	0.0294841
																																			0.0409579	0.0233059
																																			0.024638	0.0877221
																																			0.0194036	0.0137611
																																			0.130863	0.0466854
																																			0.115464	0.00688219
																																			0.101647	0.0138918
																																			0.030852	0.187083
																																			0.0774868	0.114949
																																			0.0754904	0.0303609
																																			0.163455	0.148467
																																			0.0981793	0.156148
																																			0.121188	0.00187057
																																			0.104274	0.00955931
																																			0.0254989	0.0939069
																																			0.14923	0.193978
																																			0.134363	0.0231478
																																			0.200083	0.00661497
																																			0.0612654	0.166687
																																			0.00973031	0.0932119
																																			0.0448745	0.0826915
																																			0.025939	0.0191853
																																			0.0280656	0.00244981
																																			0.0343829	0.00675789
																																			0.0297222	0.0179158
																																			0.0413252	0.0684111
																																			0.0327261	0.0405464
																																			0.0222136	0.0324484
																																			0.0279954	0.0194886
																																			0.0162533	0.0698089
																																			0.01172	0.00203301
																																			0.0910389	0.0147042
																																			0.0142908	0.0200608
																																			0.010381	0.103081
																																			0.0898129	0.143404
																																			0.153409	0.0260176
																																			0.0183688	0.135377
																																			0.1664	0.12092
																																			0.0571584	0.111853
																																			0.0253514	0.0824268
																																			0.0179057	0.0848443
																																			0.158865	0.028856
																																			0.0783025	0.0270916
																																			0.0856678	0.165462
																																			0.0342311	0.025493
																																			0.232138	0.0127296
																																			0.123848	0.0261537
																																			0.117823	0.0231736
																																			0.0698395	0.0173206
																																			0.0120698	0.0377515
																																			0.10421	0.0597043
																																			0.0101414	0.0803842
																																			0.159151	0.00993112
																																			0.104231	0.155073
																																			0.0282636	0.0159114
																																			0.0249788	0.0288001
																																			0.0846922	0.0275842
																																			0.0382618	0.0176024
																																			0.134496	0.0504305
																																			0.0612134	0.0128585
																																			0.0907625	0.0193297
																																			0.0843802	0.0249335
																																			0.0810449	0.0111768
																																			0.120554	0.0562183
																																			0.089301	0.0101921
																																			0.0548764	0.00337126
																																			0.101023	0.0165618
																																			0.0548873	0.00827649
																																			0.0727318	0.092239
																																			0.137112	0.0116015
																																			0.0835356	0.0862838
																																			0.0813897	0.0847579
																																			0.123067	0.0740109
																																			0.0371839	0.00260744
																																			0.0649485	0.00431107
																																			0.032687	0.00911282
																																			0.229316	0.0142414
																																			0.131131	0.0132773
																																			0.0592826	0.0721417
																																			0.0282733	0.00743543
																																			0.0549469	0.0173115
																																			0.0683306	0.191405
																																			0.00918146	0.0825778
																																			0.047899	0.0965581
																																			0.00820124	0.0902854
																																			0.055737	0.00878794
																																			0.0595464	0.00989673
																																			0.0236036	0.0286788
																																			0.101045	0.0154541
																																			0.10456	0.0227312
																																			0.0756814	0.0470228
																																			0.157027	0.0194386
																																			0.098305	0.0319453
																																			0.123115	0.0482054
																																			0.0553165	0.0260798
																																			0.0435425	0.0773286
																																			0.0166419	0.0807678
																																			0.081028	0.0412947
																																			0.0845632	0.0424339
																																			0.0914093	0.0992312
																																			0.0499148	0.0361794
																																			0.0747248	0.0701566
																																			0.0308815	0.0623604
																																			0.0276109	0.14163
																																			0.0323437	0.0323516
																																			0.0168602	0.090696
																																			0.00746844	0.0617372
																																			0.0306511	0.0472191
																																			0.0333494	0.108204
																																			0.009596	0.00910587
																																			0.021076	0.0237882
																																			0.0483929	0.095738
																																			0.0802376	0.0691291
																																			0.0164763	0.115746
																																			0.0974198	0.0481222
																																			0.209255	0.0800811
																																			0.0617434	0.0289749
																																			0.0912375	0.0930765
																																			0.1536	0.00869809
																																			0.149906	0.0994258
																																			0.0631811	0.0824051
																																			0.0932667	0.0149991
																																			0.0716915	0.0739318
																																			0.0652521	0.174094
																																			0.074208	0.088784
																																			0.0228794	0.089336
																																			0.188789	0.0736357
																																			0.0380351	0.0391725
																																			0.017173	0.028753
																																			0.131343	0.0309086
																																			0.0106231	0.124154
																																			0.177189	0.0643094
																																			0.109661	0.112472
																																			0.0599766	0.0657268
																																			0.117382	0.113652
																																			0.0124635	0.0797746
																																			0.240676	0.114483
																																			0.103704	0.219803
																																			0.129334	0.150637
																																			0.0811328	0.0183676
																																			0.0469277	0.0475392
																																			0.107784	0.0958825
																																			0.0586063	0.0172247
																																			0.0163452	0.0218572
																																			0.0878979	0.0456637
																																			0.0801482	0.171853
																																			0.0386605	0.129249
																																			0.1966	0.123539
																																			0.121327	0.00673127
																																			0.0240474	0.0470928
																																			0.0935387	0.0657645
																																			0.112052	0.10602
																																			0.0390227	0.105752
																																			0.0997604	0.0357643
																																			0.085689	0.162041
																																			0.040685	0.0856615
																																			0.0438416	0.142732
																																			0.0501987	0.195009
																																			0.0211107	0.0894786
																																			0.0209428	0.190968
																																			0.112078	0.0475208
																																			0.0443907	0.0522799
																																			0.0266431	0.183784
																																			0.0614484	0.190647
																																			0.0367307	0.107418
																																			0.0817202	0.0564909
																																			0.072592	0.157399
																																			0.0148144	0.0250342
																																			0.165715	0.0385731
																																			0.09814	0.0835844
																																			0.00819297	0.0265608
																																			0.133191	0.0919232
																																			0.0609066	0.107712
																																			0.118447	0.0678982
																																			0.060596	0.0358996
																																			0.00806712	0.0218587
																																			0.0815927	0.0587643
																																			0.20274	0.0251461
																																			0.0336254	0.050375
																																			0.0843977	0.0242034
																																			0.122019	0.0229766
																																			0.0773629	0.0884184
																																			0.0353761	0.0400186
																																			0.0357474	0.0566852
																																			0.0863858	0.0241768
																																			0.120456	0.0122601
																																			0.110382	0.105456
																																			0.142903	0.0359052
																																			0.106593	0.0785419
																																			0.0380332	0.174051
																																			0.138279	0.0170621
																																			0.102576	0.0258649
																																			0.0759833	0.0367098
																																			0.0302369	0.0215184
																																			0.0655649	0.0292338
																																			0.0749242	0.129008
																																			0.0929354	0.149151
																																			0.110283	0.0704284
																																			0.105366	0.11462
																																			0.0309396	0.0235799
																																			0.114241	0.0155449
																																			0.132635	0.0768075
																																			0.0508509	0.0773745
																																			0.111548	0.0467657
																																			0.044903	0.133331
																																			0.106773	0.0605814
																																			0.0405271	0.059488
																																			0.0586293	0.0379774
																																			0.0368349	0.0722007
																																			0.0798558	0.0738864
																																			0.0829434	0.0631876
																																			0.120925	0.0981432
																																			0.0644079	0.0547078
																																			0.207876	0.102067
																																			0.113577	0.00553649
																																			0.156036	0.200138
																																			0.0118191	0.14364
																																			0.0558496	0.0776869
																																			0.074062	0.112675
																																			0.0651736	0.0725973
																																			0.189898	0.0576342
																																			0.114451	0.0357221
																																			0.108386	0.058644
																																			0.0987891	0.0422731
																																			0.0139672	0.096408
																																			0.143218	0.21183
																																			0.176108	0.0931024
																																			0.0893865	0.0463193
																																			0.0724647	0.222218
																																			0.178734	0.114955
																																			0.125783	0.0311285
																																			0.0497246	0.0368197
																																			0.0497156	0.00563737
																																			0.0930348	0.0624957
																																			0.0197569	0.0785213
																																			0.0635752	0.0952395
																																			0.0506381	0.0199788
																																			0.0362619	0.0275333
																																			0.133239	0.10329
																																			0.101256	0.0651813
																																			0.0836304	0.0448377
																																			0.098554	0.0414416
																																			0.00427241	0.114267
																																			0.0834731	0.0292167
																																			0.0887525	0.0658822
																																			0.0963922	0.0906997
																																			0.0416378	0.01952
																																			0.0497961	0.0905617
																																			0.0294538	0.0203601
																																			0.046459	0.0226375
																																			0.164363	0.0566787
																																			0.0300222	0.0978513
																																			0.0724629	0.0691669
																																			0.104936	0.0439194
																																			0.0672516	0.0756182
																																			0.0331363	0.0319604
																																			0.0833312	0.063109
																																			0.0599598	0.116403
																																			0.0438825	0.0654059
																																			0.0819594	0.0442008
																																			0.0448624	0.0211508
																																			0.0376928	0.0596026
																																			0.0176328	0.0544945
																																			0.0255635	0.0688438
																																			0.0162037	0.0828905
																																			0.0793355	0.022034
																																			0.0964185	0.0319023
																																			0.0937293	0.0826209
																																			0.073958	0.0729174
																																			0.0100367	0.0145915
																																			0.026698	0.0459631
																																			0.109171	0.0292489
																																			0.106736	0.126748
																																			0.0375665	0.0365686
																																			0.0374661	0.020333
																																			0.0234458	0.110593
																																			0.0374112	0.12683
																																			0.0163674	0.0390799
																																			0.0132393	0.0489766
																																			0.0263776	0.0590639
																																			0.000701738	0.0559606
																																			0.0216203	0.00909253
																																			0.0357078	0.0602548
																																			0.0891948	0.0155804
																																			0.103353	0.154337
																																			0.094484	0.102492
																																			0.0860744	0.0283934
																																			0.033602	0.00503436
																																			0.0578405	0.0383061
																																			0.0193827	0.035095
																																			0.0623386	0.0851598
																																			0.00562005	0.130848
																																			0.0108155	0.0825497
																																			0.00868601	0.192135
																																			0.01612	0.0429763
																																			0.0198669	0.0957689
																																			0.0757006	0.103557
																																			0.14197	0.0315935
																																			0.0314849	0.0338152
																																			0.0444258	0.0298671
																																			0.020448	0.108298
																																			0.0239083	0.0299509
																																			0.0234815	0.0760423
																																			0.0236127	0.115813
																																			0.0118606	0.0742629
																																			0.0123783	0.0289902
																																			0.0111017	0.0174239
																																			0.0269977	0.0164027
																																			0.120199	0.0177077
																																			0.0487714	0.0262317
																																			0.100613	0.0298357
																																			0.106337	0.0154816
																																			0.0121933	0.0981909
																																			0.159411	0.126818
																																			0.0753201	0.0953015
																																			0.178251	0.0680223
																																			0.113004	0.0465087
																																			0.0505281	0.116737
																																			0.196404	0.10461
																																			0.0732079	0.0371718
																																			0.0860581	0.0624922
																																			0.0234759	0.0391862
																																			0.105973	0.101968
																																			0.0966752	0.041706
																																			0.160053	0.070772
																																			0.155698	0.0835643
																																			0.123496	0.0341996
																																			0.114661	0.0576115
																																			0.0406702	0.112204
																																			0.192361	0.170261
																																			0.119169	0.139428
																																			0.108321	0.15086
																																			0.0850656	0.0270327
																																			0.0360989	0.119792
																																			0.0538038	0.0989654
																																			0.168377	0.05966
																																			0.212351	0.156364
																																			0.159009	0.0223061
																																			0.055203	0.04845
																																			0.119323	0.0456179
																																			0.0848446	0.0298175
																																			0.077544	0.100498
																																			0.0968193	0.0663969
																																			0.0850324	0.0866395
																																			0.0602798	0.129372
																																			0.0508893	0.181357
																																			0.00356565	0.159275
																																			0.00740335	0.0188651
																																			0.163964	0.0741285
																																			0.0133221	0.1923
																																			0.0513404	0.0239973
																																			0.0270259	0.0222785
																																			0.101459	0.0210673
																																			0.0903017	0.00515747
																																			0.108974	0.0861607
																																			0.0328583	0.0426186
																																			0.0511251	0.166978
																																			0.0911347	0.0858888
																																			0.0545065	0.0347247
																																			0.020235	0.0811934
																																			0.0145273	0.172237
																																			0.0808236	0.029495
																																			0.016275	0.0710548
																																			0.0154198	0.0367092
																																			0.0355065	0.0203214
																																			0.078988	0.0730496
																																			0.149641	0.0152004
																																			0.0283155	0.0168329
																																			0.0271239	0.0316122
																																			0.0782082	0.0964902
																																			0.107039	0.0919899
																																			0.0129462	0.0613065
																																			0.114703	0.181729
																																			0.0753645	0.0457054
																																			0.053256	0.050536
																																			0.0598691	0.0865886
																																			0.0859417	0.0393407
																																			0.16901	0.0850938
																																			0.127909	0.20531
																																			0.119729	0.0996485
																																			0.0270568	0.0322097
																																			0.0419669	0.0513507
																																			0.0883513	0.0662864
																																			0.0427145	0.18838
																																			0.079177	0.0524314
																																			0.0116986	0.107991
																																			0.0907504	0.211833
																																			0.0288468	0.0444662
																																			0.172158	0.123314
																																			0.140081	0.0164497
																																			0.0137387	0.0215998
																																			0.0268974	0.179422
																																			0.051716	0.0179717
																																			0.117109	0.0518072
																																			0.0382993	0.0360479
																																			0.0700004	0.106899
																																			0.13662	0.0965707
																																			0.103013	0.0551909
																																			0.0520728	0.165565
																																			0.0854978	0.00963114
																																			0.0821933	0.0253578
																																			0.0825169	0.0957426
																																			0.0424867	0.115847
																																			0.0836104	0.0896878
																																			0.118697	0.0283554
																																			0.0771942	0.0307925
																																			0.114352	0.15939
																																			0.11209	0.128237
																																			0.0974832	0.027096
																																			0.0415417	0.0314867
																																			0.123606	0.029311
																																			0.136676	0.0760343
																																			0.110881	0.0138934
																																			0.156063	0.0248335
																																			0.0369497	0.141757
																																			0.0344106	0.00613421
																																			0.0298313	0.0731606
																																			0.0325308	0.0267133
																																			0.0309671	0.0233112
																																			0.0324075	0.00213288
																																			0.0571107	0.00416997
																																			0.0697622	0.0262478
																																			0.0144775	0.0356725
																																			0.123046	0.140033
																																			0.126332	0.0272374
																																			0.0715328	0.0294873
																																			0.111649	0.027411
																																			0.0661103	0.161439
																																			0.0687394	0.0863839
																																			0.107109	0.0825709
																																			0.0104237	0.0905013
																																			0.0181369	0.0103013
																																			0.0199515	0.0647307
																																			0.00828654	0.0350549
																																			0.020188	0.076563
																																			0.087741	0.0189549
																																			0.086103	0.00709083
																																			0.0165273	0.20176
																																			0.024954	0.04476
																																			0.0107855	0.0489121
																																			0.0328038	0.0126972
																																			0.0471267	0.0124715
																																			0.0520305	0.0529532
																																			0.060386	0.0134365
																																			0.0135936	0.0888202
																																			0.00871444	0.0496508
																																			0.0334277	0.0616567
																																			0.0885515	0.0401782
																																			0.0547791	0.0159004
																																			0.0346928	0.0258826
																																			0.0511254	0.0137932
																																			0.00886915	0.00919021
																																			0.0644131	0.0310131
																																			0.034609	0.0111609
																																			0.0846408	0.00501181
																																			0.0786387	0.10659
																																			0.0114776	0.0127406
																																			0.0533735	0.0477541
																																			0.0742451	0.0128785
																																			0.172593	0.0350292
																																			0.130978	0.0321207
																																			0.123822	0.00545352
																																			0.135741	0.00532488
																																			0.112248	0.00335348
																																			0.0321596	0.0128476
																																			0.0503429	0.0085886
																																			0.0953568	0.0148212
																																			0.0790793	0.0298878
																																			0.0856293	0.0171876
																																			0.0578474	0.00967937
																																			0.0835666	0.018086
																																			0.0722433	0.016281
																																			0.064153	0.0880279
																																			0.0125596	0.0174254
																																			0.100345	0.0742619
																																			0.23308	0.172089
																																			0.0758325	0.0492943
																																			0.026773	0.00269065
																																			0.0670107	0.0192383
																																			0.0511479	0.0428188
																																			0.0799634	0.129763
																																			0.109504	0.130363
																																			0.0370558	0.0429245
																																			0.215644	0.00907117
																																			0.166054	0.0166709
																																			0.119739	0.00589186
																																			0.0383488	0.0189149
																																			0.0624632	0.0212453
																																			0.0281641	0.0129504
																																			0.0301654	0.0258338
																																			0.0999878	0.0898924
																																			0.104052	0.0261697
																																			0.0208872	0.0809729
																																			0.0352191	0.122376
																																			0.0629859	0.106479
																																			0.139461	0.0748606
																																			0.0753094	0.220313
																																			0.0603977	0.168589
																																			0.20362	0.115436
																																			0.134765	0.191224
																																			0.039876	0.11604
																																			0.077446	0.163556
																																			0.0655356	0.155115
																																			0.0514244	0.184199
																																			0.0492021	0.0551669
																																			0.0214759	0.206393
																																			0.0844447	0.137771
																																			0.0373146	0.120216
																																			0.131881	0.111003
																																			0.0507623	0.0262735
																																			0.0558239	0.0350863
																																			0.0257745	0.047595
																																			0.00809407	0.135497
																																			0.101204	0.0624176
																																			0.075544	0.0652666
																																			0.0954433	0.166687
																																			0.0824214	0.147234
																																			0.143822	0.10732
																																			0.120302	0.0398145
																																			0.151928	0.0553659
																																			0.254806	0.020252
																																			0.0631044	0.0918829
																																			0.0669086	0.079777
																																			0.0809293	0.223016
																																			0.1172	0.217732
																																			0.0941806	0.0432247
																																			0.0495993	0.124299
																																			0.102742	0.13844
																																			0.18945	0.203131
																																			0.0709742	0.0599951
																																			0.0987653	0.0631181
																																			0.126655	0.0627936
																																			0.03412	0.0479255
																																			0.139362	0.125363
																																			0.0244418	0.0696426
																																			0.0526429	0.0435311
																																			0.187043	0.151763
																																			0.0159231	0.0319808
																																			0.230557	0.161125
																																			0.0999239	0.0323108
																																			0.0867171	0.106432
																																			0.0324608	0.0466175
																																			0.0808994	0.081118
																																			0.0944846	0.0839774
																																			0.106881	0.153587
																																			0.0239912	0.0123182
																																			0.113147	0.111678
																																			0.0580654	0.134944
																																			0.0467451	0.142642
																																			0.111632	0.0409731
																																			0.154873	0.0515305
																																			0.0788606	0.106174
																																			0.0875287	0.0925159
																																			0.0289995	0.0206488
																																			0.0947069	0.144344
																																			0.0761086	0.0939161
																																			0.084903	0.0522964
																																			0.141683	0.0519235
																																			0.056756	0.102117
																																			0.0854876	0.031554
																																			0.0998165	0.00889577
																																			0.0759594	0.100536
																																			0.205517	0.141353
																																			0.15265	0.126575
																																			0.0354613	0.202032
																																			0.0453278	0.124121
																																			0.073815	0.119995
																																			0.00764576	0.0137626
																																			0.145812	0.0176078
																																			0.178247	0.0407056
																																			0.0713623	0.0432773
																																			0.0745852	0.041531
																																			0.198162	0.0163188
																																			0.131126	0.0727281
																																			0.167045	0.07586
																																			0.149546	0.00618395
																																			0.117598	0.127578
																																			0.081404	0.0702358
																																			0.0330979	0.158713
																																			0.138321	0.0309556
																																			0.191397	0.0514722
																																			0.00658275	0.0097641
																																			0.076294	0.094776
																																			0.0558227	0.163601
																																			0.0642046	0.0594423
																																			0.162226	0.170603
																																			0.134696	0.0180296
																																			0.108367	0.112708
																																			0.0761759	0.0758546
																																			0.029199	0.127034
																																			0.0336554	0.203211
																																			0.160803	0.173184
																																			0.0864607	0.174115
																																			0.0928163	0.0321652
																																			0.182692	0.0612317
																																			0.208939	0.205769
																																			0.107783	0.108683
																																			0.0721496	0.215416
																																			0.131298	0.0335976
																																			0.234066	0.0359917
																																			0.157973	0.0640758
																																			0.185263	0.160677
																																			0.112587	0.0510363
																																			0.159584	0.111214
																																			0.122688	0.09921
																																			0.180849	0.187202
																																			0.101592	0.0456401
																																			0.117357	0.0578609
																																			0.201341	0.0410218
																																			0.0617963	0.0309662
																																			0.0637729	0.0570626
																																			0.0806253	0.0418619
																																			0.222183	0.106125
																																			0.0568595	0.0799702
																																			0.247129	0.164045
																																			0.195473	0.147401
																																			0.186407	0.122319
																																			0.0472357	0.224222
																																			0.0371828	0.165656
																																			0.0311525	0.142701
																																			0.0399041	0.0325762
																																			0.066598	0.0871581
																																			0.0945611	0.0120648
																																			0.073641	0.125051
																																			0.162203	0.0961826
																																			0.110444	0.096396
																																			0.0795857	0.0137106
																																			0.0755391	0.019742
																																			0.0875179	0.0111363
																																			0.208533	0.0171153
																																			0.12264	0.0226943
																																			0.113268	0.00657764
																																			0.148562	0.0117751
																																			0.193043	0.0173308
																																			0.199753	0.017477
																																			0.173683	0.00699754
																																			0.117565	0.110181
																																			0.0352731	0.124034
																																			0.126196	0.0154402
																																			0.0965906	0.0167189
																																			0.00376931	0.0555289
																																			0.147479	0.0969347
																																			0.1529	0.0197237
																																			0.0759291	0.0247001
																																			0.109546	0.0268642
																																			0.0974076	0.0453203
																																			0.0600256	0.0179889
																																			0.0462849	0.0226715
																																			0.110325	0.0126599
																																			0.171232	0.0165818
																																			0.133045	0.00975342
																																			0.166575	0.0465097
																																			0.179816	0.0244464
																																			0.103277	0.0287004
																																			0.0150775	0.0377025
																																			0.199079	0.0106113
																																			0.0492377	0.0123014
																																			0.170282	0.00642779
																																			0.0277633	0.00938647
																																			0.0171013	0.0198376
																																			0.187102	0.0130126
																																			0.145883	0.030075
																																			0.0149555	0.00687296
																																			0.0925675	0.0141158
																																			0.138802	0.0093105
																																			0.142497	0.0103795
																																			0.120394	0.0270426
																																			0.167043	0.0011979
																																			0.0575957	0.0217157
																																			0.093189	0.0316143
																																			0.125904	0.106956
																																			0.218569	0.0600614
																																			0.144855	0.039544
																																			0.149961	0.0683354
																																			0.172633	0.00762084
																																			0.21633	0.0114209
																																			0.224781	0.0215174
																																			0.132365	0.0188656
																																			0.214847	0.0215439
																																			0.190406	0.0208441
																																			0.230055	0.0352475
																																			0.208547	0.0391366
																																			0.177709	0.0191308
																																			0.140176	0.0260457
																																			0.0814304	0.00654877
																																			0.182495	0.140449
																																			0.120261	0.0871932
																																			0.0942564	0.0630617
																																			0.200635	0.210998
																																			0.215876	0.212404
																																			0.249288	0.0541824
																																			0.215652	0.0411484
																																			0.235835	0.0964247
																																			0.10692	0.0624387
																																			0.0501824	0.120426
																																			0.00413265	0.0365608
																																			0.0953358	0.11053
																																			0.0412554	0.064333
																																			0.150569	0.101162
																																			0.0855809	0.0139177
																																			0.228193	0.136906
																																			0.104111	0.17105
																																			0.0823215	0.0138177
																																			0.162339	0.165844
																																			0.15103	0.086026
																																			0.226046	0.205135
																																			0.21594	0.054036
																																			0.114162	0.079845
																																			0.191882	0.105236
																																			0.189488	0.135557
																																			0.171237	0.0392453
																																			0.163587	0.0647668
																																			0.039964	0.0437082
																																			0.144779	0.020111
																																			0.0971679	0.0130291
																																			0.128208	0.0656992
																																			0.111925	0.122875
																																			0.123495	0.0258405
																																			0.139893	0.162064
																																			0.191762	0.14665
																																			0.0731988	0.146788
																																			0.241459	0.138733
																																			0.211786	0.0683737
																																			0.00697667	0.0998796
																																			0.147919	0.0414741
																																			0.120036	0.0515573
																																			0.182934	0.0655568
																																			0.0335718	0.0108393
																																			0.21631	0.0269305
																																			0.151742	0.0381522
																																			0.231259	0.0143017
																																			0.0493734	0.104301
																																			0.0200229	0.173624
																																			0.144834	0.121433
																																			0.247956	0.0615582
																																			0.104841	0.109116
																																			0.202028	0.220826
																																			0.0718596	0.0362155
																																			0.0956178	0.0880547
																																			0.0843813	0.0380487
																																			0.155909	0.0149036
																																			0.0591346	0.0211846
																																			0.0618267	0.0129582
																																			0.158326	0.0778209
																																			0.0678042	0.00445562
																																			0.147426	0.0370577
																																			0.244459	0.175928
																																			0.0339856	0.104362
																																			0.0900007	0.0463724
																																			0.198065	0.158814
																																			0.0541335	0.00506244
																																			0.0565709	0.0350283
																																			0.0505818	0.0415891
																																			0.1364	0.0814208
																																			0.187931	0.0381677
																																			0.177517	0.0204202
																																			0.185843	0.126921
																																			0.210279	0.130582
																																			0.0668031	0.10582
																																			0.240285	0.0305869
																																			0.111809	0.0919953
																																			0.241694	0.138482
																																			0.16925	0.0378138
																																			0.224784	0.0142
																																			0.0690668	0.0737707
																																			0.0145988	0.0926262
																																			0.07769	0.0779259
																																			0.0814904	0.0934446
																																			0.0744886	0.171505
																																			0.129326	0.0128923
																																			0.0351041	0.0465139
																																			0.241549	0.184754
																																			0.032978	0.157203
																																			0.161167	0.036626
																																			0.137411	0.105086
																																			0.226173	0.00463641
																																			0.18583	0.0387011
																																			0.184283	0.0184524
																																			0.14475	0.0398342
																																			0.168983	0.0100474
																																			0.0293513	0.036544
																																			0.154426	0.0331063
																																			0.182297	0.114541
																																			0.163495	0.207264
																																			0.194011	0.0308044
																																			0.237172	0.163794
																																			0.119635	0.0955049
																																			0.215685	0.131868
																																			0.169028	0.147963
																																			0.0974386	0.0624682
																																			0.134532	0.00898642
																																			0.0166983	0.00573352
																																			0.190392	0.0166487
																																			0.189744	0.025297
																																			0.193785	0.0377895
																																			0.144874	0.0308077
																																			0.225689	0.0633895
																																			0.248083	0.056167
																																			0.0889357	0.0534761
																																			0.131625	0.0902207
																																			0.134465	0.135084
																																			0.195093	0.130275
																																			0.0425287	0.0466398
																																			0.23024	0.0590888
																																			0.193307	0.0315298
																																			0.12467	0.104652
																																			0.0568942	0.106163
																																			0.0272288	0.017737
																																			0.18053	0.169198
																																			0.109787	0.00815985
																																			0.115037	0.0949478
																																			0.0466379	0.0344435
																																			0.0634236	0.0510184
																																			0.0537955	0.0348723
																																			0.113198	0.0453739
																																			0.0557802	0.107432
																																			0.00720011	0.0201928
																																			0.0259051	0.0527824
																																			0.0655685	0.0472426
																																			0.0120931	0.0712051
																																			0.162982	0.0574345
																																			0.186958	0.118457
																																			0.0511509	0.078335
																																			0.166655	0.0570897
																																			0.0643301	0.0454865
																																			0.0754432	0.0962441
																																			0.102055	0.0123739
																																			0.221458	0.0208454
																																			0.0918479	0.0256432
																																			0.0380515	0.0229672
																																			0.115577	0.086616
																																			0.0270266	0.028963
																																			0.100887	0.092342
																																			0.0295751	0.136687
																																			0.0436658	0.00880588
																																			0.162802	0.0301872
																																			0.0422463	0.0220458
																																			0.10495	0.0180876
																																			0.00746663	0.0238951
																																			0.00874527	0.0184912
																																			0.07922	0.00595084
																																			0.0456756	0.0814411
																																			0.031423	0.11634
																																			0.00780652	0.0933507
																																			0.0737291	0.0581868
																																			0.0265195	0.169797
																																			0.113171	0.035914
																																			0.112068	0.0927332
																																			0.0321357	0.0788853
																																			0.112333	0.0633837
																																			0.0352451	0.0131862
																																			0.115273	0.0158394
																																			0.0740853	0.156523
																																			0.0745892	0.0322771
																																			0.0855769	0.118201
																																			0.0523825	0.104641
																																			0.1358	0.00475573
																																			0.0366989	0.0277805
																																			0.0779237	0.00619518
																																			0.04888	0.0321222
																																			0.153095	0.00396297
																																			0.108333	0.033194
																																			0.0368302	0.0440836
																																			0.176025	0.0610454
																																			0.129944	0.0252793
																																			0.112178	0.0396276
																																			0.101467	0.010223
																																			0.119254	0.0140131
																																			0.050587	0.0914831
																																			0.125236	0.0817465
																																			0.0946457	0.00660081
																																			0.179341	0.00548963
																																			0.186472	0.00362657
																																			0.205454	0.0134382
																																			0.0211531	0.112677
																																			0.038902	0.0393432
																																			0.0353705	0.0373823
																																			0.13511	0.0147349
																																			0.0751082	0.172041
																																			0.0263983	0.125022
																																			0.16539	0.0221528
																																			0.20932	0.12497
																																			0.0772435	0.0302233
																																			0.0819279	0.0408542
																																			0.0983384	0.116159
																																			0.198922	0.145028
																																			0.026572	0.0478802
																																			0.0507656	0.030536
																																			0.185242	0.0517334
																																			0.118029	0.0817712
																																			0.127879	0.0302105
																																			0.0723689	0.0735924
																																			0.0449825	0.062707
																																			0.0683597	0.0361738
																																			0.173063	0.146284
																																			0.0480215	0.115822
																																			0.019108	0.0289752
																																			0.124194	0.00431103
																																			0.0942742	0.0266085
																																			0.1453	0.0112451
																																			0.0922654	0.0483708
																																			0.0587264	0.016973
																																			0.136381	0.0110119
																																			0.169243	0.0365555
																																			0.0761812	0.0430859
																																			0.0555788	0.0209081
																																			0.103933	0.102899
																																			0.0147537	0.0804115
																																			0.120506	0.0273571
																																			0.0174594	0.0306826
																																			0.124836	0.0437588
																																			0.12187	0.0343552
																																			0.152723	0.121765
																																			0.00500227	0.19526
																																			0.00364323	0.0933199
																																			0.000696247	0.0333313
																																			0.0397586	0.0543609
																																			0.101555	0.0156928
																																			0.115521	0.0265201
																																			0.101717	0.146011
																																			0.100535	0.0195755
																																			0.0233786	0.0399154
																																			0.193515	0.0309124
																																			0.0980715	0.0108515
																																			0.0638285	0.0274674
																																			0.0357613	0.169805
																																			0.132725	0.127567
																																			0.12593	0.0963324
																																			0.04652	0.0720809
																																			0.0245932	0.031988
																																			0.159377	0.0290273
																																			0.101789	0.0737388
																																			0.0835569	0.0336985
																																			0.195528	0.0298661
																																			0.0942817	0.0934548
																																			0.0306362	0.0422954
																																			0.0184672	0.00906983
																																			0.0500078	0.167476
																																			0.0671957	0.085954
																																			0.222634	0.0364222
																																			0.107868	0.157705
																																			0.0493957	0.0747706
																																			0.125919	0.0694696
																																			0.160261	0.0560242
																																			0.198895	0.0886755
																																			0.0884289	0.0870415
																																			0.0661584	0.0661927
																																			0.0855986	0.176954
																																			0.133745	0.0226856
																																			0.0761287	0.0558483
																																			0.0806531	0.0263766
																																			0.0516978	0.0284122
																																			0.035981	0.138729
																																			0.0206131	0.225192
																																			0.240975	0.0699906
																																			0.0290505	0.147505
																																			0.0660403	0.151099
																																			0.0333293	0.144775
																																			0.204978	0.0487749
																																			0.0900032	0.00455641
																																			0.101678	0.0815209
																																			0.228548	0.0500942
																																			0.00929458	0.112601
																																			0.142159	0.169317
																																			0.0280797	0.0198376
																																			0.0459783	0.138641
																																			0.190784	0.129285
																																			0.143453	0.0900487
																																			0.151303	0.0553526
																																			0.148026	0.185744
																																			0.0102255	0.0667496
																																			0.0453938	0.0305339
																																			0.0122597	0.174909
																																			0.134333	0.136059
																																			0.219625	0.0521072
																																			0.115499	0.193835
																																			0.0938713	0.190479
																																			0.155301	0.10548
																																			0.153895	0.0497157
																																			0.105702	0.010257
																																			0.0562989	0.0761656
																																			0.147978	0.125547
																																			0.142314	0.0860029
																																			0.0938716	0.116796
																																			0.180338	0.108129
																																			0.0918327	0.123738
																																			0.179102	0.0868304
																																			0.12366	0.0389401
																																			0.0481615	0.20144
																																			0.0772655	0.0868991
																																			0.0796315	0.119217
																																			0.130596	0.0237926
																																			0.0464583	0.137857
																																			0.188095	0.0915228
																																			0.0682671	0.14836
																																			0.120221	0.170644
																																			0.114137	0.0870211
																																			0.0208448	0.0925755
																																			0.0517215	0.109835
																																			0.0599671	0.10512
																																			0.0279904	0.120724
																																			0.1543	0.147553
																																			0.202648	0.18902
																																			0.0907167	0.0958929
																																			0.155263	0.11786
																																			0.169494	0.0793685
																																			0.00226304	0.0672312
																																			0.165356	0.12194
																																			0.105391	0.0549141
																																			0.0480242	0.0873738
																																			0.0445948	0.0301831
																																			0.107511	0.0374443
																																			0.0800978	0.0211622
																																			0.123279	0.193576
																																			0.131451	0.080018
																																			0.169545	0.0792953
																																			0.0555176	0.105763
																																			0.0339344	0.0712231
																																			0.0578858	0.0853658
																																			0.13592	0.103624
																																			0.152275	0.00907767
																																			0.135283	0.0627074
																																			0.135433	0.0494156
																																			0.179086	0.0966224
																																			0.171455	0.0999475
																																			0.116802	0.110748
																																			0.0482569	0.0186902
																																			0.0685691	0.0102481
																																			0.181927	0.0359238
																																			0.123459	0.0239265
																																			0.21356	0.0523552
																																			0.0866965	0.0153616
																																			0.175021	0.0467998
																																			0.0578126	0.0441889
																																			0.0674923	0.0263293
																																			0.0350126	0.0155097
																																			0.0608196	0.0216663
																																			0.171919	0.091071
																																			0.116845	0.026715
																																			0.111185	0.0824956
																																			0.0110862	0.043589
																																			0.0192118	0.133028
																																			0.0767731	0.0858123
																																			0.0358379	0.0936244
																																			0.0963296	0.0640878
																																			0.0160774	0.00438731
																																			0.0822579	0.0748998
																																			0.0922473	0.0226834
																																			0.113932	0.0305375
																																			0.0874389	0.178311
																																			0.0847591	0.147216
																																			0.0431303	0.120472
																																			0.0665398	0.0157796
																																			0.0432651	0.0644123
																																			0.0615005	0.0706901
																																			0.0126022	0.0354881
																																			0.0339827	0.0991861
																																			0.0224386	0.0130853
																																			0.0639772	0.0181134
																																			0.0911505	0.0191674
																																			0.0786581	0.16912
																																			0.0124098	0.0194863
																																			0.0801262	0.0362901
																																			0.0187991	0.0370255
																																			0.00127815	0.05442
																																			0.00566223	0.079585
																																			0.0244155	0.0192526
																																			0.0318058	0.0865111
																																			0.0188762	0.0258527
																																			0.0124054	0.0486664
																																			0.0161081	0.0475657
																																			0.0218276	0.0164173
																																			0.0274515	0.0810488
																																			0.0924838	0.0189208
																																			0.0123872	0.0810837
																																			0.0102695	0.100217
																																			0.034475	0.0113735
																																			0.106012	0.0152105
																																			0.0520526	0.00876717
																																			0.0247996	0.00637586
																																			0.108824	0.0142706
																																			0.136732	0.0748651
																																			0.118309	0.0174062
																																			0.123941	0.0248365
																																			0.213875	0.124029
																																			0.192726	0.0682618
																																			0.0333774	0.0813489
																																			0.0371356	0.132296
																																			0.0438359	0.026398
																																			0.0906786	0.147514
																																			0.0722651	0.075729
																																			0.0456472	0.08385
																																			0.0606938	0.0875741
																																			0.104855	0.0474125
																																			0.0488601	0.0665723
																																			0.0608979	0.0252203
																																			0.071391	0.0119652
																																			0.0681833	0.117812
																																			0.0643066	0.0647546
																																			0.0503141	0.0315279
																																			0.1093	0.0329643
																																			0.134431	0.0212813
																																			0.131039	0.124711
																																			0.044391	0.0243209
																																			0.0828768	0.0369611
																																			0.0361867	0.100703
																																			0.0428266	0.112174
																																			0.0429633	0.0340315
																																			0.0454619	0.0937207
																																			0.0558258	0.0128365
																																			0.0883289	0.0507539
																																			0.0283928	0.0185918
																																			0.0330684	0.0688936
																																			0.0904079	0.0196746
																																			0.136748	0.0100717
																																			0.0449306	0.0321107
																																			0.0790108	0.0692596
																																			0.118369	0.0670496
																																			0.0329238	0.0814999
																																			0.181411	0.0166323
																																			0.114429	0.00917327
																																			0.156571	0.0140435
																																			0.0751866	0.0997438
																																			0.140529	0.0420917
																																			0.0454342	0.219796
																																			0.24191	0.148143
																																			0.137854	0.0740432
																																			0.119883	0.0071278
																																			0.0440557	0.0348417
																																			0.0923508	0.0796379
																																			0.0729399	0.181293
																																			0.115951	0.139664
																																			0.130033	0.121689
																																			0.0777907	0.0124107
																																			0.0898357	0.0544983
																																			0.0438603	0.160321
																																			0.0229875	0.222109
																																			0.0341196	0.0476418
																																			0.0513293	0.12419
																																			0.0543101	0.101413
																																			0.0993031	0.136978
																																			0.111638	0.149622
																																			0.0172217	0.110784
																																			0.107342	0.0942002
																																			0.127085	0.100288
																																			0.075463	0.185029
																																			0.0933021	0.0446949
																																			0.0190798	0.119109
																																			0.12398	0.0073196
																																			0.114578	0.163256
																																			0.0355014	0.196256
																																			0.0157636	0.049653
																																			0.0392665	0.0301746
																																			0.0505569	0.00826006
																																			0.0685794	0.0259298
																																			0.0593416	0.0125852
																																			0.158725	0.0407245
																																			0.14221	0.11575
																																			0.0257218	0.0345635
																																			0.0268607	0.018016
																																			0.0216515	0.144206
																																			0.0110774	0.11446
																																			0.019249	0.0139321
																																			0.00763416	0.179503
																																			0.0246615	0.006836
																																			0.0364662	0.0268106
																																			0.0166665	0.0304121
																																			0.0450421	0.0817968
																																			0.0196517	0.0949503
																																			0.0529792	0.0825083
																																			0.0228023	0.0711182
																																			0.0109358	0.190185
																																			0.0733965	0.0992493
																																			0.0687599	0.0893873
																																			0.0619507	0.0492313
																																			0.0460993	0.0498444
																																			0.0299936	0.07699
																																			0.0537523	0.0367516
																																			0.0378048	0.0127093
																																			0.0518179	0.0847445
																																			0.0569427	0.061098
																																			0.0775302	0.00698795
																																			0.00491248	0.0626789
																																			0.131673	0.0746133
																																			0.0399542	0.0625395
																																			0.119676	0.123746
																																			0.0129777	0.0282807
																																			0.113943	0.0213243
																																			0.0512399	0.034466
																																			0.0111393	0.0260583
																																			0.0769911	0.0147358
																																			0.00953026	0.140472
																																			0.221679	0.035801
																																			0.0863995	0.0692203
																																			0.120624	0.016274
																																			0.0514222	0.0525268
																																			0.0879202	0.0216643
																																			0.209843	0.0526262
																																			0.11831	0.0471669
																																			0.0243444	0.081143
																																			0.0203637	0.0868401
																																			0.0933963	0.0106713
																																			0.0840966	0.0609233
																																			0.219239	0.0288615
																																			0.0425753	0.101469
																																			0.130266	0.0099479
																																			0.0233715	0.173614
																																			0.0318274	0.159602
[truncated: 29,467 more rows]

## Sheet: Figure S4
FIGURE 6A: Impact on the depletion of endogenous wild-type R-RAS2 in the expression of indicated genes in COV368 cells
ITGA5
Cell line
Parental	1	1.5016	1.40825	1.3808	P value (Unpaired t test)			(n=4)
KO#20	1.18468	1.11767	1.06216	1.81378	ns	0.8965
ITGA8
Cell line
Parental	1	2.44105	2.13007	2.41831	P value (Unpaired t test)			(n=4)
KO#20	5.20898	1.32777	1.87774	1.20205	ns	0.6999
ITGA7
Cell line
Parental	2.02446	2.20668	2.46738	2.63557	P value (Unpaired t test)			(n=4)
KO#20	1.14371	1.19254	1	1.71869	**	0.0021
ITGAV
Cell line
Parental	1.09918	1	1.62149	1.80032	P value (Unpaired t test)			(n=4)
KO#20	1.76137	1.6732	1.65582	2.04756	ns	0.9009
LAMB1
Cell line
Parental	1	1.00981	1.28393	1.49886	P value (Unpaired t test)			(n=4)
KO#20	1.58565	1.81659	1.77549	1.85016	*	0.0286
PARVA
Cell line
Parental	1	1.15069	1.17438	1.26313	P value (Unpaired t test)			(n=4)
KO#20	1.10957	1.0274	1.20539	1.33839	ns	0.7977
CLDN1
Cell line
Parental	1.36746	1.66613	1.67238	1.76908	P value (Unpaired t test)			(n=4)
KO#20	1.24272	1	1.35426	1.58118	ns	0.0723
CLDN6
Cell line
Parental	6.41967	8.60097	7.30002	6.15603	P value (Unpaired t test)			(n=4)
KO#20	1.28076	1	1.14274	1.50004	****	<0.0001
MMP1
Cell line
Parental	1	1.33238	1.83783	2.77984	P value (Unpaired t test)			(n=4)
KO#20	4.64282	3.30466	1.76418	1.22434	ns	0.2935
MMP3
Cell line
Parental	1	1.30631	1.84293	2.09289	P value (Unpaired t test)			(n=4)
KO#20	1.03276	3.83972	3.21652	1.34817	ns	0.3178
MMP10
Cell line
Parental	1	1.11304	1.75747	2.09217	P value (Unpaired t test)			(n=4)
KO#20	2.43513	2.61444	2.10016	1.89343	ns	0.0571
MMP12
Cell line
Parental	2.128	1	4.53939	8.94759	P value (Unpaired t test)			(n=4)
KO#20	18.0447	24.471	8.4855	10.8228	*	0.0311
FIGURE 6B: Impact on the depletion of endogenous wild-type R-RAS2 in the expression of indicated genes in COV368 cells
										(n=1)
FIGURE 6C: Impact on the depletion of endogenous wild-type R-RAS2 in the expression of indicated genes in COV368 cells
IFITM1
Cell line
Parental	1.52838	1.78757	1.84676	2.21683	P value (Unpaired t test)		(n=4)
KO#20	1.31631	1.74473	1.10152	1	ns	0.0571
IFITM2
Cell line
Parental	1.15485	1.15977	1.45802	1.48038	P value (Unpaired t test)		(n=4)
KO#20	1.07746	1.25542	1	1.37925	ns	0.3429
IFITM3
Cell line
Parental	1.01483	1	1.30693	1.41074	P value (Unpaired t test)		(n=4)
KO#20	1.22156	1.29045	1.37108	1.38853	ns	0.6857
FIGURE 6D: Impact on the depletion of endogenous wild-type R-RAS2 in the expression of indicated genes in COV368 cells
IFNA
Cell line
Parental	2.32416	1.81303	2.21862	6.1116	P value (Unpaired t test)		(n=4)
KO#20	1.63128	1.95337	1	1.32661	ns	0.1609
IFNG
Cell line
Parental	2.10191	1.05361	2.4013	0.128024	P value (Unpaired t test)		(n=4)
KO#20	2.2324	2.3912	1.41061	1	ns	0.6037
IFNGR1
Cell line
Parental	1	3.64149	4.09179	7.23047	P value (Unpaired t test)		(n=4)
KO#20	3.96037	3.97697	5.19169	3.37508	ns	0.9226
IFNGR2
Cell line
Parental	1.45681	1	1.47452	1.7225	P value (Unpaired t test)		(n=4)
KO#20	1.54887	1.6168	1.82743	1.25275	ns	0.4695

## Sheet: Figure S5
FIGURE S5A: Respiration profile (Seahorse Mito Stress Test) from A2780 and RRAS2 KO cells - File 'A2780 analysis - Feb 2021'
We include P values of each sample relative to the parental cell line ('A2780')							(n=3)
Time (min)	A2780											RRAS2 KO											P value (2-way ANOVA, Sidak's multiple comparisons test)
1.37983	308.732	351.509	334.211	324.925	291.204	299.008	364.382	406.014	420.525	374.65	328.01	207.968	238.961	222.743	118.416	96.2779	71.5748	67.5814	255.255	264.595	258.769	215.043	***	<0.0001
9.88178	296.68	340.543	321.965	318.829	280.878	293.669	337.132	400.395	412.171	371.224	325.871	201.337	228.407	213.787	119.701	93.5136	68.1309	65.3957	248.661	257.7	249.567	212.035	***	<0.0001
18.3819	297.978	342.914	322.818	317.636	281.506	292.275	337.845	399.084	411.886	369.619	325.935	202.104	229.356	216.295	117.447	95.0622	69.2312	62.1277	248.568	256.376	250.397	211.602	***	<0.0001
26.9917	111.042	118.506	116.484	142.024	129.844	133.413	228.163	169.415	177.987	164.941	148.34	90.5817	110.308	100.122	52.8264	47.6446	34.769	29.2499	130.589	148.785	123.026	108.887	ns	0.3044
35.4907	127.542	138.17	139.33	144.603	129.718	136.461	227.677	184.814	190.846	177.091	157.159	93.8357	114.088	104.95	52.0158	49.8269	35.3757	27.2606	133.382	150.125	123.701	110.07	ns	0.1461
43.9903	140.534	148.316	151.921	147.017	131.615	141.434	227.129	195.549	203.232	185.127	164.59	98.1939	117.063	107.248	57.5237	49.0431	38.8514	27.9826	134.2	150.083	127.813	111.713	ns	0.0877
52.6027	567.776	531.534	425.455	613.295	488.723	474.481	488.471	617.304	657.771	516.041	436.949	298.646	306.389	286.644	113.411	75.3934	64.8139	43.8765	380.417	389.907	332.546	282.31	***	<0.0001
61.1013	559.149	542.295	383.911	517.43	450.622	412.072	445.317	593.154	623.373	494.024	416.483	270.47	278.787	292.292	117.367	85.037	71.6469	48.5981	357.138	350.676	303.747	247.797	***	<0.0001
69.6058	518.725	509.092	363.679	478.646	405.9	401.88	401.673	572.762	591.445	473.106	397.051	278.968	295.798	302.095	127.933	90.6582	77.1248	49.0518	359.404	369.426	325.211	266.754	***	<0.0001
78.2113	35.1363	40.5386	39.9242	67.993	79.1749	78.5876	166.304	82.4756	74.8933	80.84	75.1162	40.9701	55.283	46.5658	31.6673	37.2077	28.0187	26.0596	70.7453	89.657	67.288	60.0855	ns	0.9967
86.7091	39.833	45.5059	42.4583	81.6369	86.464	84.1034	193.558	82.6861	78.0127	81.3652	73.5411	43.3275	56.6341	51.4258	37.1828	39.683	30.6086	67.3627	73.6747	93.6919	69.8884	60.0698	ns	0.9969
95.4061	38.8368	43.5307	39.9958	78.2941	85.7694	81.7497	181.376	80.044	76.4626	80.3858	73.281	44.1147	54.5268	48.8527	31.3409	40.1353	29.3679	49.774	72.6816	91.7514	67.8662	58.0122	ns	0.9963
FIGURE S5B: Respiration profile (Seahorse Mito Stress Test) from CAL51 and CAL51 KO cells - File 'CAL-51 analysis combined'
We include P values of each sample relative to the parental cell line ('A2780')							(n=4)
Time (min)	CAL-51															RRAS2 KO																P value (2-way ANOVA, Sidak's multiple comparisons test)
1.38	131.724	82.1018	95.916	115.966	88.2819	248.666	284.685	226.464	219.389	83.3972	99.7928	74.7635	231.364	307.799	272.383	128.157	142.592	78.1921	55.3833	113.638	131.284	141.503	130.886	41.966	68.2669	81.7627	51.2101	174.097	172.311	178.268	167.77	ns	0.1237
9.88	129.639	81.1463	95.1086	112.385	86.7274	248.881	280.715	225.402	219.347	82.9991	91.6677	73.9319	228.609	301.259	267.139	126.72	139.159	77.2083	54.6008	111.971	127.713	139.291	127.138	40.4856	67.0051	78.1774	51.3202	172.462	155.132	176.347	168.838	ns	0.1205
18.39	129.239	80.0708	93.5754	112.297	83.7037	248.232	280.945	226.338	219.658	81.8037	92.2682	71.9875	230.645	299.436	266.398	127.17	140.095	78.3126	55.8448	111.886	129.031	137.556	126.8	40.2659	67.9553	78.607	50.7755	173.028	159.596	174.803	171.622	ns	0.1391
27	66.6306	60.5789	36.0495	53.8103	37.1167	82.7577	105.547	77.6771	77.2883	31.058	37.1003	29.9256	119.995	154.224	137.605	61.0719	68.1435	56.2885	42.4425	46.4399	52.652	56.3958	48.3224	12.4363	32.3483	39.4496	26.2752	107.338	104.832	106.365	110.394	ns	>0,9999
35.5	68.6614	57.0478	38.9555	53.8416	37.8808	94.8843	121.032	94.6976	91.4348	33.8431	38.5628	33.1434	128.617	164.69	149.339	65.9634	73.9647	54.8782	40.4218	50.3247	58.7356	63.6495	52.7692	15.8133	40.5551	46.5193	30.0178	113.669	96.5644	114.75	116.115	ns	0.9994
44	73.0684	58.2886	38.9604	56.4864	37.0999	103.974	130.426	104.804	100.172	37.7039	42.0305	34.8519	135.871	177.269	158.941	74.0762	80.247	56.0455	43.2619	55.301	63.4542	68.1414	57.2559	20.7139	43.1633	49.0375	30.4678	117.919	112.953	117.703	119.983	ns	0.999
52.61	170.169	98.5035	143.461	164.23	128.905	373.949	360.831	279.347	278.613	134.865	134.208	106.206	291.552	411.391	350.848	162.697	169.552	92.2894	65.8011	173.997	170.216	175.674	172.203	53.9848	89.5286	98.6805	66.6177	215.302	207.029	222.328	212.955	**	0.0019
61.11	170.434	100.732	142.469	163.876	126.069	369.155	358.288	274.188	284.875	129.759	133.57	107.156	281.867	408.669	358.906	163.554	166.062	95.3448	64.2444	161.284	159.436	162.488	156.285	47.8995	83.9363	93.8817	63.0389	204.326	194.708	211.643	206.442	***	0.0006
69.61	173.803	103.521	135.919	155.776	121.589	373.724	362.724	283.84	299.589	127.358	132.461	105.217	290.83	404.813	366.033	164.851	173.813	96.2468	62.1363	150.298	153.48	155.546	143.587	42.8776	79.6978	91.0145	57.8542	193.493	182.525	203.794	200.924	***	0.0002
78.21	36.569	44.876	14.2509	34.3826	17.2177	42.8043	60.213	48.4737	43.6285	13.1886	19.2758	16.6534	66.8431	87.0371	82.5865	35.1612	41.123	44.7725	32.0254	21.421	30.9143	36.4871	22.0326	3.16867	19.3962	22.8238	14.537	57.3444	55.1593	63.4671	78.875	ns	>0,9999
86.71	41.7017	45.4149	15.9266	35.8063	15.626	47.5356	62.3762	51.3379	48.8965	13.9309	20.1984	17.5841	67.6616	85.7431	79.5645	40.3142	46.3647	46.4467	35.8769	25.0529	33.6844	37.5611	24.5472	3.97666	21.0878	23.8554	16.3299	56.3921	51.2005	63.6288	78.8329	ns	>0,9999
95.2	38.5883	41.5364	14.9579	35.6316	14.4092	44.8415	55.836	47.2623	45.1798	13.6639	19.8868	16.823	64.0893	82.9229	74.5623	35.9372	42.8537	42.235	31.1192	22.1933	29.3547	36.3116	20.4847	4.95756	20.8779	24.4152	16.6491	54.9567	40.7004	61.7659	77.5971	ns	>0,9999
FIGURE S5C: Respiration profile (Seahorse Mito Stress Test) from COV362 and RRAS2 KO cells - File 'OCR COV362 combined analysis'
We include P values of each sample relative to the parental cell line ('COV362')							(n=3)
Time (min)	COV362														RRAS2 KO													P value (2-way ANOVA, Sidak's multiple comparisons test)
1.38	87.75	101.61	96.84	104.36	108.28	86.09	69.61	64.57	119.7	73.23	69.94	74.93	64.44	46.98	94.22	90.51	82.94	83.76	91.98	34.88	24.64	28.71	29.94	28.97	65.27	49.38	50.26	ns	0.0690
9.89	84.53	99.26	94.23	103.88	106.19	85.22	68	64.08	121.1	73.87	68.3	74.4	63.44	47.47	88.91	86.53	80.14	83.71	92.57	34.29	26.46	26.62	28.6	27.29	65.05	51.08	51.01	ns	0.0692
18.39	82.64	96.52	91.62	100.24	101.5	83.58	68.13	64.26	84.86	73.6	68.24	75.42	64.27	47.3	88.41	86.38	79.97	80.17	89.71	33.03	24.82	26.4	27.28	26.88	63.44	53.67	51.28	ns	0.1618
27.01	73.19	83.16	79.66	87.76	88.87	48	41.52	30.19	59.27	59.22	51.04	56.23	50.95	44.81	84.63	83.51	78.86	78.25	87.65	28.65	20.97	20.7	25.93	23.32	60.9	49.28	49.12	ns	0.9976
35.51	73.11	83.26	82.07	87.3	89.77	46.91	41.54	31.83	56.13	58.23	54.07	58.5	50.09	45.28	85.46	82.4	73.86	76.27	86.23	27.53	18.21	19.66	24.01	20.13	59.29	50.7	50.13	ns	0.9866
44.01	73.47	83.28	78.62	86.25	87.28	47.12	41.61	32.21	55.94	57.64	53.67	58.44	49.77	45.27	84.69	80.55	72.76	75	86.45	27.6	18	19.7	23.97	20.39	60.3	48.77	49.24	ns	0.9871
52.62	77.68	92.12	93.22	95.78	92.65	121.47	106.19	98.64	195.59	105.58	95.52	111.25	110.33	45.99	90.52	88	80.75	82.51	89.93	37.47	19.86	33.91	34.6	32.38	58.73	53.59	51.51	***	<0.0001
61.11	75.93	89.66	86.82	93.27	88.86	125.69	111.66	98.4	186.52	106.95	99.04	112.68	106.64	43.76	88.11	85.17	77.33	80.66	86.38	38.33	20.38	34.93	33.22	31.14	58.44	53.46	48.79	***	<0.0001
69.62	74.34	86.69	84.77	89.75	88.2	127.61	112.51	101.48	181.95	106.74	98.24	111.65	105.04	40.46	84.56	84.01	75.11	77.76	85.02	38.01	19.88	32.06	32.34	27.38	55.7	52.58	47.26	***	<0.0001
78.22	51.66	55.45	54.69	59.64	58.92	28.26	26.2	10.94	22.13	37.74	38.22	38.77	27.67	28.29	64.11	62.62	58.45	60.3	66.04	16.67	5.8	10.38	16.06	4.99	32.95	26.75	33.45	ns	>0.9999
86.73	51.47	55.51	54.35	59.65	60.28	29.48	25.14	13.07	27.97	34.62	35.94	37	25.22	27.1	63.57	62.83	54.68	59.8	68.22	14.75	3.44	9.42	15.5	4.83	32.84	26.71	29.37	ns	>0.9999
95.22	48.04	52.51	49.79	57.72	57.25	29.6	24.57	12.09	28.99	33.53	34.83	35.95	26.82	25.18	60.88	58.88	51.64	56.17	64.15	16.53	3.31	9.86	15.34	5.66	32.71	27.36	32	ns	>0.9999
FIGURE S5D: Respiration profile (Seahorse Mito Stress Test) from NIH3T3 R-RAS2-mutant -expressing cells (graph from the inhibitors experiments) - File 'OCR in NIH3T3 TC21 mutants.pzfx'
We include P values of each sample relative to the parental cell line ('NIH3T3')							(n>=3)
Time (min)	NIH3T3																													WT												G23V
1.38192	61.5821	38.9837	73.0935	36.6021	21.8912	11.2565	1.44579	143.783	190.959	162.691	168.184	46.8387	52.7163	47.2013	26.6977	29.0515	13.1787	50.7234	52.4029	50.028	61.3881	82.0136	77.7111	80.3125	76.3888	129.237	113.288	119.536	101.9	80.3008	66.2019	90.4478	78.8482	59.4173	74.983	69.9817	76.3911	85.1932	117.036	101.63	117.183	66.18	91.61	47.41	49.84	108.58	143.798	80.4126	152.32
9.89273	59.8547	36.8071	71.0629	34.6333	19.0993	11.7705	2.13508	130.94	174.287	157.852	154.532	44.5978	47.4534	34.3499	26.0805	25.8313	18.145	51.7607	47.9955	45.2353	57.1332	79.9409	71.6539	74.3024	67.084	115.342	105.02	113.745	93.4284	79.599	60.7831	83.1539	76.9295	57.5775	65.9167	67.5877	70.0398	83.101	103.994	95.492	113.993	62.84	82.81	42.88	48.03	95.5105	127.577	79.4547	132.586
18.3994	60.5411	35.8484	69.1759	35.9033	18.2959	9.5226	2.2156	123.246	163.952	148.078	143.772	43.6425	46.6748	37.3772	23.0951	22.8387	16.8389	51.2991	48.7536	46.4706	58.5527	79.078	71.2672	70.7835	69.0909	112.571	102.891	111.941	92.8867	79.0307	50.3627	84.8137	79.7115	57.8294	70.9363	65.2878	70.6885	83.2773	101.84	96.8381	115.302	61.15	85.52	39.94	48.53	88.7391	121.982	80.8077	123.055
27.019	62.1395	39.7948	42.9646	38.1976	10.5596	3.51931	1.19463	55.7413	81.444	72.2014	70.7281	39.3656	40.8148	30.8717	23.0808	26.4767	26.2325	51.4537	49.7397	47.067	59.2266	82.619	69.0322	66.957	70.9517	101.204	94.6516	105.729	90.8066	80.898	57.03	84.0823	81.0154	61.0354	72.5644	68.153	70.5543	81.659	100.907	94.3203	118.751	56.54	74.56	41.61	48.22	74.1776	104.591	86.5105	98.1519
35.5236	60.5098	39.1768	61.4964	35.3799	10.7086	4.04829	1.6389	55.2542	80.1609	68.676	68.371	40.2917	40.5848	29.9251	24.4801	26.818	24.479	53.0336	49.9842	48.465	61.1343	85.1962	70.4548	71.3465	72.2	100.312	94.1791	106.343	88.8746	82.596	51.1474	85.3992	82.6894	63.0296	74.9416	69.8279	73.6908	79.4435	104.94	94.7823	116.068	56.51	72.85	39.88	48.68	73.8093	102.811	76.8669	99.3221
44.0289	63.2148	40.166	67.8119	35.1295	10.2191	6.05677	-0.383704	52.4244	76.0624	64.6518	64.5086	38.1734	38.249	31.2988	23.0416	25.3722	27.0308	57.4518	52.0927	47.3049	59.5643	87.3807	71.0014	71.9339	74.9129	98.8755	93.2811	106.075	87.5294	84.1055	49.6811	84.5952	82.5577	62.4051	73.2652	70.0194	74.3729	78.3506	96.3575	95.4655	116.879	56.47	73.11	37.44	47	72.0877	100.633	73.4418	98.0641
52.6457	225.4	189.373	270.169	43.3739	62.9427	22.9491	3.23651	283.019	413.232	315.957	296.258	268.977	234.298	275.039	89.1146	145.754	141.764	151.293	146.862	149.246	172.754	152.26	158.576	177.96	166.171	291.091	262.64	297.572	215.025	220.346	199.894	262.194	212.172	111.183	153.809	122.057	170.021	202.301	276.331	266.17	242.173	280.16	416.65	92.2	217.19	378.288	485.274	310.65	572.609
61.1526	227.207	186.496	266.942	42.9466	64.4787	22.9999	1.80454	278.945	401.294	315.017	315.219	256.739	222.781	279.446	84.0076	132.411	133.204	148.11	143.467	143.412	163.722	150.067	157.865	177.263	157.092	292.758	262.55	299.327	216.963	214.618	195.309	260.589	199.043	104.125	141.974	116.879	162.28	204.695	281.818	269.991	244.349	253.42	403.65	90.34	212.4	338.508	452.489	299.509	504.056
69.6572	217.623	181.595	248.807	41.7066	67.6695	23.6655	0.698939	275.381	388.575	314.159	313.114	237.523	213.827	250.074	79.2775	119.931	110.899	143.509	136.187	132.856	153.804	147.011	154.568	164.398	152.69	287.558	259.904	297.086	217.189	208.753	179.644	236.245	187.615	97.7606	136.982	113.947	153.841	199.854	279.288	271.371	245.177	231.36	378.96	87.39	202.83	306.578	401.767	281.065	464.154
78.2572	74.3127	24.9716	48.3657	36.8704	5.81105	4.19195	0.724592	29.3589	52.7606	50.7309	47.4536	24.4323	25.0398	20.6937	16.5232	23.751	26.2463	34.718	35.9921	34.3344	41.085	57.6255	50.9996	45.2784	52.8259	82.5264	85.3875	94.8626	76.6506	48.537	18.7354	54.1375	59.0812	33.2412	47.487	45.4537	40.0188	66.736	87.4601	81.6478	107.345	38.81	53.72	30.41	31.12	47.4571	76.5632	61.1093	69.3009
86.7631	81.2731	22.1836	43.64	49.42	6.31539	3.7996	1.54107	31.8696	53.4274	48.6702	46.081	29.0607	28.2057	24.0672	16.8396	24.7845	28.4427	37.1546	35.6326	34.2051	41.7397	59.5268	49.9241	46.6853	52.2559	84.246	84.7387	93.575	77.4298	49.5103	20.7515	53.4901	61.3445	34.0433	43.9099	46.0832	40.1195	67.5142	91.6128	82.6481	108.184	39.36	59.15	30.42	33.25	52.1473	75.9174	57.9875	72.2066
95.2582	68.1964	18.1702	41.2075	43.5095	6.48965	4.04717	1.68006	30.121	52.1873	45.8992	45.0819	27.7825	26.377	20.8732	17.5777	23.3423	31.6478	39.1707	35.1011	33.2414	40.9234	57.5507	49.646	45.3408	48.2828	85.4477	83.0593	92.2891	76.8744	47.6007	20.463	52.697	60.6208	32.5722	43.8709	41.4733	38.0012	66.1435	87.5699	81.417	108.792	38.76	59.45	29.42	32.28	49.5971	72.4502	53.0599	70.5221
FIGURE S5E: Respiration profile (Seahorse Mito Stress Test) from NIH3T3 parental and fibrosarcoma FS#2 cells - File 'FS2 combined experiments'
We include P values of each sample relative to the parental NIH3T3 cell line ('Parental')							(n=7)
Time (min)	Parental																						FS#2
1.6	61.5821	38.9837	73.0935	36.6021	72.1821	95.7701	81.6361	84.3826	70.2581	79.0744	70.802	40.0465	82.2103	44.9889	87.1546	39.536	54.3956	98.0975	117.434	96.9542	87.5025	59.7565	182.73	184.94	200.987	195.19	107.016	111.697	128.675	101.03	145.776	167.098	170.1	97.2625	260.436	298.316	297.208	194.08	103.458	82.6261	100.052	93.6975	24.6002	27.4519	33.2006	27.9182	250.241	251.107	234.119
10.3	59.8547	36.8071	71.0629	34.6333	65.5524	87.2261	79.0081	77.3482	66.8967	71.1802	51.5249	39.1208	71.672	46.0211	77.494	54.435	48.163	86.2341	100.313	83.7787	71.8155	46.5908	177.435	181.999	174.038	188.484	105.352	106.333	121.798	99.2137	138.018	161.792	137.143	92.204	243.829	275.179	266.159	181.271	93.7417	73.9501	87.5332	84.6699	26.6468	45.9964	36.4973	30.47	239.307	213.158	223.692
18.99	60.5411	35.8484	69.1759	35.9033	61.9897	82.3428	74.406	72.2527	65.4638	70.0122	56.0659	34.6426	69.8462	39.1395	68.5162	50.5166	47.5871	83.1735	97.5072	80.7069	69.9052	42.6842	174.308	175.84	171.088	183.645	105.197	104.419	120.331	98.923	131.43	150.169	120.362	85.9755	235.232	265.269	254.204	171.17	92.4991	71.1151	86.9996	82.6107	30.3769	33.5072	35.1732	35.1361	229.448	213.046	195.087
27.79	62.1395	39.7948	42.9646	38.1976	27.9366	40.7879	36.1666	35.43	59.0483	61.2222	46.3076	34.6211	39.0596	14.4188	79.4302	78.6974	28.8875	42.7689	53.2042	41.3033	74.9261	62.0295	149.857	160.798	151.484	166.467	45.9104	69.2581	50.359	49.2325	92.5196	105.597	38.4357	65.5744	89.5719	99.5489	114.543	103.771	26.3718	26.7259	23.635	24.7863	49.2949	61.3166	61.4361	59.0852	142.396	131.177	101.36
36.49	60.5098	39.1768	61.4964	35.3799	27.854	40.3073	34.5648	34.4124	60.4376	60.8772	44.8876	36.7201	41.4758	18.1645	80.4539	73.4369	25.9709	41.071	50.2248	38.3525	77.7315	61.3138	155.34	163.367	140.867	165.416	43.7319	66.9935	47.5569	47.8207	89.7807	103.476	43.8023	66.6281	87.6528	102.608	109.027	95.8469	24.0421	23.2658	19.45	22.5499	50.1448	66.1013	60.5793	59.8707	121.868	120.172	91.4741
45.18	63.2148	40.1661	67.8119	35.1295	26.794	38.613	32.9077	32.8361	57.2601	57.3735	46.9483	34.5623	38.442	23.8737	76.1165	81.0923	28.291	40.5843	51.0017	37.238	74.846	57.8655	156.165	163.609	144.009	165.868	43.3719	66.3595	47.8883	48.3729	90.0901	102.546	40.0521	65.1238	89.4755	97.5966	102.899	89.332	24.4278	22.975	19.2162	21.8769	44.7127	63.9914	60.6287	58.8217	114.096	121.036	90.0132
53.98	225.4	189.373	270.169	43.3739	141.605	206.712	158.074	148.225	403.465	351.446	412.558	133.672	221.79	81.8124	437.263	425.294	162.722	180.039	194.376	186.077	553.501	453.288	770.141	629.996	742.251	685.725	265.606	164.417	251.509	221.327	763.12	814.801	983.911	594.119	623.326	803.977	599.093	220.93	222.708	166.308	214.31	176.883	613.048	735.147	616.616	418.184	1654.75	1745.52	1822.59
62.68	227.207	186.496	266.942	42.9466	139.838	201.012	157.873	157.974	385.108	334.172	419.17	126.011	227.087	81.911	397.233	399.614	158.974	179.22	198.483	190.652	652.285	475.161	713.358	599.533	693.504	697.535	247.022	175.393	262.032	216.771	774.537	831.161	887.199	529.273	637.862	840.786	654.748	235.604	229.624	175.456	239.333	208.917	544.374	722.54	664.123	497.126	1630.64	1717.65	1822.32
71.37	217.623	181.595	248.807	41.7066	137.834	194.431	157.223	156.7	356.284	320.74	375.11	118.916	237.357	83.3425	359.793	332.696	154.9	178.43	202.525	182.457	629.011	457.123	671.712	573.607	696.582	665.108	225.297	176.662	257.131	203.84	672.157	716.282	724.906	458.562	690.947	844.903	682.675	246.508	238.291	182.633	242.961	218.961	416.22	712.369	681.017	520.628	1512.29	1602.11	1747.89
80.17	74.3127	24.9716	48.3657	36.8704	14.8224	26.5233	25.5084	23.8698	36.6485	37.5597	31.0406	24.7849	22.2275	16.5607	71.2531	78.739	16.3749	27.2599	33.2464	21.2184	54.5415	46.4348	107.376	125.383	98.936	112.673	23.3505	37.1225	35.8248	34.1013	63.3996	74.9506	12.3123	40.1384	79.2424	74.1204	91.8658	166.646	15.2194	16.1809	10.0869	14.2586	53.3822	32.7106	76.1061	67.734	88.7611	118.08	89.3262
88.86	81.2731	22.1836	43.64	49.42	16.3418	27.1207	24.7421	23.4475	43.5911	42.3085	36.1009	25.2594	23.6029	14.7977	74.3535	85.328	16.9591	28.5386	32.9912	23.2055	63.0538	51.2664	115.983	137.307	99.0495	123.338	23.6564	43.6189	36.239	35.4632	67.3674	89.1395	21.9093	46.957	84.3432	84.7676	93.9746	119.978	16.7983	19.3116	11.9115	16.2506	55.8757	52.1384	84.9214	72.4863	107.601	127.922	117.82
97.56	68.1964	18.1702	41.2075	43.5095	15.4956	26.5288	23.3847	22.976	41.6737	39.5655	31.3099	26.3665	23.4114	14.8627	70.0271	94.9433	16.5963	28.0741	30.2795	22.3228	58.5932	51.2647	114.08	130.3	95.234	117.552	23.1121	44.534	34.2751	34.8058	65.0946	84.8405	19.1054	44.4916	80.4222	86.2982	93.0921	132.14	14.8584	18.5357	10.9829	14.2774	52.1849	41.6047	80.1414	72.3758	105.152	127.145	105.22
FIGURE S5F,H,J,L: ATP production rate from glycolysis in NIH3T3/Q72L, A2780/RRAS2 KO, CAL-51 and COV362/RRAS2 KO - Files 'Definitive analysis Experiments 13.01.21, 26.01.21 and 28.01.21 copia' (NIH3T3), 'GRA and ATP analysis 15.09, 17.09 and 24.09.2021' (COV362), 'GRA and ATP analysis - CAL51' (CAL-51) and 'GRA and ATP analysis - modified' (A2780)
We include P values of each sample relative to the parental cell line in each case
S5F			S5H			S5J			S5L
A2780	RRAS2 KO		CAL-51	RRAS2 KO		COV362	RRAS2 KO		NIH3T3	Q72L
681.731	350.02		147.83	568.61		615.14	479.03		975.572	981.318
833.075	380.567		140.9	440.16		757.79	628.32		932.964	955.971
627.461	326.058		170.71	487.01		658.68	661.23		1024.58	841.831
746.047	379.502		131.53	658.24		655.28	678.77		976.429	904.346
458.899	394.903		138.02	586.37		747.99	598.37		972.775	1032.01
538.997	293.203		263.68	697.68		659.95	927.62		912.587	817.356
465.67	266.082		323.38	645.78		539.97	807.09		842.858	665.831
500.126	231.948		288.36	671.82		602.17	795.82		904.858	746.954
1009.29	328.541		354.82	685.36		821.5	963.28		732.596	697.873
987.633	293.74		309.58	596.5		601.07	792.84		821.206	894.173
1120.72	728.165		247.96	573.42		406.24	822.55		848.716	777.2
	852.318		280.53	534.87		406.26	842.89		829.8	897.652
	783.877		290.95	498.73		479.89	849.05		888.695	883.921
	857.141		424.54	551.55		400.94	705.71		861.649	943.404
	831.529		436.6	552.69		439.08	651.04		737.587	695.477
P value (Mann-Whitney test)			P value (unpaired t test)			P value (unpaired t test)			P value (unpaired t test)
*	0.0150		***	<0.0001		**	0.0028		ns	0.3433
(n=3)			(n=4)			(n=3)			(n=3)
FIGURE S5G,I, K, M. Compensatory glycolysis in NIH3T3 and Q72L - Files 'Definitive analysis Experiments 13.01.21, 26.01.21 and 28.01.21 copia' (NIH3T3), 'GRA and ATP analysis 15.09, 17.09 and 24.09.2021' (COV362), 'GRA and ATP analysis - CAL51' (CAL-51) and 'GRA and ATP analysis - modified' (A2780)
We include P values of each sample relative to the parental cell line in each case
S5G			S5I			S5K			S5M
A2780	RRAS2 KO		CAL-51	RRAS2 KO		COV362	RRAS2 KO		NIH3T3	Q72L
454.744	476.806		212.74	263.9		114.55	81.69		251.42	235.65
576.71	649.435		211.58	277.39		172	86.11		221.55	317.11
523.617	554.845		217.93	214.66		176.73	84.24		176.27	285.13
633.913	653.357		258.53	213.73		192.99	81.24		238.06	249.89
464.988	589.366		257.06	224.83		223.51	72.89		222.8	249.81
503.065	456.361		363.77	308.86		204.56	60.01		202.52	244.71
547.836	599.277		416.63	356.84		233.95	104.88		240.69	272.63
542.33	639.964		396.43	339.2		333.16	81.91		194.42	299.86
976.293	609.676		369.87	278.35		260.25	101.69		228.12	278.51
909.572	524.755		361.16	259.76		245.86	111.92		164.12	274.84
1035.81	890.932		345.63	389.24		357.68	110.06		152.96	160.9
1130.83	1017.85		399.22	343.23		333.36	119.07		207.04	180.95
	952.884		368.5	371.89		351.57	105.6		151.79	213.47
	1040.9		322.11	390.45		333.33	95.47		208.66	149.95
			199.57	326.2		287.81				182.69
P value (Mann-Whitney test)			P value (unpaired t test)			P value (unpaired t test)			P value (unpaired t test)
ns	0.5604		ns	0.7748		***	<0.0001		*	0.0374
(n=3)			(n=4)			(n=3)			(n=3)
[truncated: 69 more columns]
